# Supplementary material for: Metabolic GWAS-based dissection of genetic basis underlying nutrient quality variation and domestication of cassava storage root
Source: Genome Biol. 2023 Dec 14;24:289. doi: 10.1186/s13059-023-03137-y (PMC10722858; doi:10.1186/s13059-023-03137-y)
Supplement: Supplementary file 2 — Additional file 2: Table S1. Summary of 299 cultivated and 19 wild accessions used in this work. Table S2. Detailed information of metabolites detected in the replicate 1 of this study. Table S3. Detailed information of metabolites detected in the replicate 2 of this study. Table S4. List of lead SNPs detected in mGWAS from two replications. Table S5. Summary of genome-wide significant associations identified in mGWAS. Table S6. Full lists of significant mGWAS associations. Table S7. Summary of 12 candidate genes assigned from mGWAS results. Table S8. Significant associated information of SNPs at the genomic region of Me3GT. Table S9. SNPs detected at the genomic region of CYP79D1. Table S10. SNPs detected at the genomic region of UGT85K5. Table S11. SNPs detected at the genomic region of CYP71E7b. Table S12. SNPs detected at the genomic region of MeMYB4. Table S13. Summary of 132 annotated metabolites involved in cassava domestication. Table S14. Summary of 14 flavones involved in SR development and co-located with SR weight per plant. Table S15. Expression levels of CG cluster genes in response to MeJA treatment and Xam inoculation. Table S16. The primers used in this study. [file 13059_2023_3137_MOESM2_ESM.xlsx]

## Sheet: S1
Table S1. Summary of 299 cultivated and 19 wild accessions used in this work.
No.	Name	RNA-seq	Wild/Cultivar	Country	Continent	Clean reads	Mapped ratio (%)	Properly mapped (%)	Average depth	Source	Used for metabolomic profiling	SR endothelium color
1	B161	no	cultivar	China	Asia	26880589	91.63	80.83	7	Hu et al. 2021	Yes	red
2	SC6	no	cultivar	China	Asia	24894275	93.69	84.63	8	Hu et al. 2021	Yes	white
3	SC7	no	cultivar	China	Asia	20989248	94.71	85.81	7	Hu et al. 2021	Yes	red
4	SC10	no	cultivar	China	Asia	22930710	94.61	86.79	8	Hu et al. 2021	Yes	white
5	SC8013	no	cultivar	China	Asia	26186336	94.17	85.69	9	Hu et al. 2021	Yes	red
6	SC8002	yes	cultivar	China	Asia	26033939	94.18	86.37	9	Hu et al. 2021	Yes	red
7	R1	no	cultivar	Thailand	Asia	27797951	94.22	85.78	9	Hu et al. 2021	Yes	red
8	R3	no	cultivar	Thailand	Asia	26472386	93.88	85.3	9	Hu et al. 2021	Yes	white
9	R5	no	cultivar	Thailand	Asia	27135908	94.29	84.73	9	Hu et al. 2021	Yes	white
10	R60	no	cultivar	Thailand	Asia	30144296	93.86	85.1	10	Hu et al. 2021	Yes	white
11	R72	no	cultivar	Thailand	Asia	26335743	94.17	84.27	9	Hu et al. 2021	Yes	white
12	R90	no	cultivar	Thailand	Asia	24291257	93.64	83.49	8	Hu et al. 2021	Yes	white
13	Taiguo	no	cultivar	Thailand	Asia	21858059	92.31	81.92	7	Hu et al. 2021	Yes	white
14	Taiyin1hao	yes	cultivar	Thailand	Asia	21029913	92.64	82.08	7	Hu et al. 2021	Yes	white
15	SC101	no	cultivar	China	Asia	23172229	93.75	84.68	8	Hu et al. 2021	Yes	red
16	SMH-T	no	cultivar	China	Asia	28019546	93.925	85.25	9	Hu et al. 2021	Yes	/
17	Huifeng60	no	cultivar	Thailand	Asia	26237641	93.45	83.45	8	Hu et al. 2021	Yes	white
18	Hanate	no	cultivar	Thailand	Asia	24930092	93.34	83.91	8	Hu et al. 2021	Yes	red
19	Ruishi13M	no	cultivar	Switzerland	Europe	25960219	93.1	83.14	8	Hu et al. 2021	Yes	red
20	RuishiH19	no	cultivar	Switzerland	Europe	32015530	94.66	86.51	10	Hu et al. 2021	Yes	white
21	RuishiJ17	no	cultivar	Switzerland	Europe	25930685	93.62	83.07	9	Hu et al. 2021	Yes	white
22	RuishiL15	no	cultivar	Switzerland	Europe	26321563	94.24	85.07	9	Hu et al. 2021	Yes	white
23	RuishiM14	yes	cultivar	Switzerland	Europe	25477246	94.19	85.8	8	Hu et al. 2021	Yes	white
24	RuishiN13	no	cultivar	Switzerland	Europe	21181918	93.18	82.53	7	Hu et al. 2021	Yes	white
25	CAS-TMS	no	cultivar	China	Asia	27433483	94.345	85.125	9	Hu et al. 2021	Yes	/
26	SC102	yes	cultivar	China	Asia	24143641	93.5	84.93	8	Hu et al. 2021	Yes	red
27	RuishiS8	no	cultivar	Switzerland	Europe	27731057	94.4	85.52	9	Hu et al. 2021	Yes	white
28	Ruishi88	no	cultivar	Switzerland	Europe	29868291	93.8	84.45	10	Hu et al. 2021	Yes	white
29	RuishiT7	no	cultivar	Switzerland	Europe	23067635	93.67	84.52	7	Hu et al. 2021	Yes	red
30	RuishiV5	no	cultivar	Switzerland	Europe	25187930	93.82	83.89	8	Hu et al. 2021	Yes	white
31	RuishiX3	no	cultivar	Switzerland	Europe	28556179	94.58	85.5	10	Hu et al. 2021	Yes	white
32	X	no	cultivar	China	Asia	21445618	92.795	83.58	7	Hu et al. 2021	Yes	/
33	E25	no	cultivar	China	Asia	25366298	94.02	85.7	8	Hu et al. 2021	Yes	red
34	4363	no	cultivar	China	Asia	24299425	94.71	85.87	8	Hu et al. 2021	Yes	white
35	SC201	no	cultivar	China	Asia	25322225	94.65	85.98	9	Hu et al. 2021	Yes	red
36	RuishiU6	yes	cultivar	Switzerland	Europe	27739598	93.3	84.74	9	Hu et al. 2021	Yes	white
37	RuishiW4	no	cultivar	Switzerland	Europe	26904444	93.24	84.17	9	Hu et al. 2021	Yes	/
38	C478	no	cultivar	China	Asia	29901596	94.06	85.78	10	Hu et al. 2021	Yes	white
39	C1050	no	cultivar	China	Asia	27031924	94.47	86.6	9	Hu et al. 2021	Yes	white
40	G75	yes	cultivar	China	Asia	28438661	93.7	84.2	9	Hu et al. 2021	Yes	red
41	G65	no	cultivar	China	Asia	28936005	91.3	80.77	8	Hu et al. 2021	Yes	red
42	G44	no	cultivar	China	Asia	21262256	93.36	82.37	7	Hu et al. 2021	Yes	red
43	G29	no	cultivar	China	Asia	25244441	92.39	82.2	8	Hu et al. 2021	Yes	red
44	G17	no	cultivar	China	Asia	25372451	91.68	81.24	8	Hu et al. 2021	Yes	red
45	F775	no	cultivar	China	Asia	25494675	94.47	85.75	8	Hu et al. 2021	Yes	white
46	F50	no	cultivar	China	Asia	24205824	93.43	84.07	7	Hu et al. 2021	Yes	red
47	F406	no	cultivar	China	Asia	25333383	93.21	84.25	8	Hu et al. 2021	Yes	red
48	F244	no	cultivar	China	Asia	25241627	92.5	82.69	7	Hu et al. 2021	Yes	white
49	E339	no	cultivar	China	Asia	25561523	94.36	85.87	8	Hu et al. 2021	Yes	red
50	E310	no	cultivar	China	Asia	28029905	93.26	85.03	9	Hu et al. 2021	Yes	white
51	E186	no	cultivar	China	Asia	26409928	93.93	85.63	9	Hu et al. 2021	Yes	red
52	E1169	no	cultivar	China	Asia	25693494	91.72	80.59	7	Hu et al. 2021	Yes	white
53	D801	no	cultivar	China	Asia	20979210	92.84	83.79	7	Hu et al. 2021	Yes	red
54	D1	no	cultivar	China	Asia	29152261	93.16	83.47	9	Hu et al. 2021	Yes	white
55	C810	no	cultivar	China	Asia	35027191	94.32	85.74	12	Hu et al. 2021	Yes	white
56	SC6068	no	cultivar	China	Asia	30672793	93.83	84.8	10	Hu et al. 2021	Yes	red
57	C592	no	cultivar	China	Asia	32462962	93.35	83.42	10	Hu et al. 2021	Yes	white
58	C381	no	cultivar	China	Asia	28735604	93.59	84.25	9	Hu et al. 2021	Yes	red
59	C3	no	cultivar	China	Asia	24563244	93.16	84.36	8	Hu et al. 2021	Yes	white
60	C1059	no	cultivar	China	Asia	27800978	93.86	85.65	9	Hu et al. 2021	Yes	white
61	C1021	no	cultivar	China	Asia	27801404	91.75	81.99	8	Hu et al. 2021	Yes	white
62	B83	no	cultivar	China	Asia	24964347	92.4	83.14	8	Hu et al. 2021	Yes	red
63	B107	no	cultivar	China	Asia	27254011	93.09	83.05	9	Hu et al. 2021	Yes	white
64	A066	no	cultivar	China	Asia	23797373	93.2	84.53	8	Hu et al. 2021	Yes	white
65	G70	no	cultivar	China	Asia	30064371	91.66	82.21	9	Hu et al. 2021	Yes	white
66	G35	no	cultivar	China	Asia	27580056	89.79	79.06	8	Hu et al. 2021	Yes	red
67	G16	no	cultivar	China	Asia	22542437	93.7	84.87	7	Hu et al. 2021	Yes	white
68	F376	no	cultivar	China	Asia	27269157	91.49	80.71	8	Hu et al. 2021	Yes	white
69	D578	no	cultivar	China	Asia	26897621	93.37	83.55	9	Hu et al. 2021	Yes	/
70	C723	no	cultivar	China	Asia	22620473	93.55	84.16	7	Hu et al. 2021	Yes	red
71	C1015	no	cultivar	China	Asia	24778840	91.55	81.11	7	Hu et al. 2021	Yes	red
72	B165	no	cultivar	China	Asia	25062029	94.82	87.63	8	Hu et al. 2021	Yes	white
73	C1022	no	cultivar	China	Asia	22617046	94.37	85.25	7	Hu et al. 2021	Yes	white
74	A250	no	cultivar	China	Asia	24217239	94.1	85.05	8	Hu et al. 2021	Yes	white
75	G69	no	cultivar	China	Asia	26092389	92.54	83.79	8	Hu et al. 2021	Yes	white
76	G18	no	cultivar	China	Asia	21056920	91.88	79.83	6	Hu et al. 2021	Yes	red
77	F957	no	cultivar	China	Asia	23120405	93.19	83.49	7	Hu et al. 2021	Yes	white
78	F821	no	cultivar	China	Asia	24425563	92.79	83.72	8	Hu et al. 2021	Yes	white
79	F709	no	cultivar	China	Asia	21105719	93.36	84.7	7	Hu et al. 2021	Yes	red
80	F648	no	cultivar	China	Asia	61054617	93.25	84.26	20	Hu et al. 2021	Yes	red
81	F532	no	cultivar	China	Asia	21316382	91.28	80.95	6	Hu et al. 2021	Yes	white
82	F434	no	cultivar	China	Asia	21743816	88.31	75.52	5	Hu et al. 2021	Yes	white
83	F252	no	cultivar	China	Asia	21316044	91.46	80.57	6	Hu et al. 2021	Yes	red
84	F114	no	cultivar	China	Asia	21413861	93.67	83.87	7	Hu et al. 2021	Yes	red
85	F1015	no	cultivar	China	Asia	20954953	92.09	82.09	6	Hu et al. 2021	Yes	red
86	E715	no	cultivar	China	Asia	24896406	90.44	79.31	7	Hu et al. 2021	Yes	white
87	E487	no	cultivar	China	Asia	20849086	93.39	83.42	7	Hu et al. 2021	Yes	red
88	E217	no	cultivar	China	Asia	21435190	93.52	84.17	7	Hu et al. 2021	Yes	white
89	E1340	no	cultivar	China	Asia	22202054	91.94	81.15	7	Hu et al. 2021	Yes	red
90	D92	no	cultivar	China	Asia	25016834	93.81	83.8	8	Hu et al. 2021	Yes	white
91	D804	no	cultivar	China	Asia	23009185	92.81	83.19	7	Hu et al. 2021	Yes	white
92	C1091	no	cultivar	China	Asia	21785517	92.23	82.46	7	Hu et al. 2021	Yes	white
93	B96	no	cultivar	China	Asia	26288754	92.73	82.5	8	Hu et al. 2021	Yes	white
94	B148	no	cultivar	China	Asia	25675093	94.32	85.11	9	Hu et al. 2021	Yes	white
95	A234	no	cultivar	China	Asia	29099100	88.57	75.55	8	Hu et al. 2021	Yes	red
96	G49	no	cultivar	China	Asia	26575391	93.66	84.04	9	Hu et al. 2021	Yes	red
97	F634	no	cultivar	China	Asia	21468503	93.47	83.88	7	Hu et al. 2021	Yes	white
98	F100	no	cultivar	China	Asia	26149865	92.83	83.43	8	Hu et al. 2021	Yes	red
99	D14	no	cultivar	China	Asia	20907762	92.72	81.19	7	Hu et al. 2021	Yes	red
100	C869	no	cultivar	China	Asia	23862312	93.68	83.17	8	Hu et al. 2021	Yes	red
101	C728	no	cultivar	China	Asia	21641377	92.05	82.76	7	Hu et al. 2021	Yes	red
102	C630	no	cultivar	China	Asia	23320267	93.61	84.29	8	Hu et al. 2021	Yes	white
103	C1028	no	cultivar	China	Asia	23410002	92.93	83.4	8	Hu et al. 2021	Yes	red
104	B171	no	cultivar	China	Asia	21770550	91.36	80.7	6	Hu et al. 2021	Yes	red
105	B106	no	cultivar	China	Asia	29139623	92.91	83.18	9	Hu et al. 2021	Yes	red
106	D346	no	cultivar	China	Asia	23851148	93.33	84.23	8	Hu et al. 2021	Yes	white
107	A265	no	cultivar	China	Asia	24066414	92.21	81.88	7	Hu et al. 2021	Yes	white
108	G71	no	cultivar	China	Asia	31834235	93.35	83.47	11	Hu et al. 2021	Yes	red
109	G30	no	cultivar	China	Asia	23392613	94.11	85.75	8	Hu et al. 2021	Yes	red
110	F961	no	cultivar	China	Asia	25691901	93.55	83.13	8	Hu et al. 2021	Yes	white
111	F847	no	cultivar	China	Asia	24344585	92.69	81.67	8	Hu et al. 2021	Yes	red
112	F716	no	cultivar	China	Asia	25600989	94.39	86.09	8	Hu et al. 2021	Yes	red
113	F671	no	cultivar	China	Asia	24877540	93.35	84.26	8	Hu et al. 2021	Yes	white
114	F539	no	cultivar	China	Asia	21748180	93.17	83.17	7	Hu et al. 2021	Yes	white
115	F44	no	cultivar	China	Asia	21691396	92.54	82.25	6	Hu et al. 2021	Yes	white
116	F267	no	cultivar	China	Asia	22923800	88.29	74.38	5	Hu et al. 2021	Yes	red
117	F106	no	cultivar	China	Asia	23965900	89.63	77.96	7	Hu et al. 2021	Yes	red
118	E807	no	cultivar	China	Asia	26555138	92.6	82.66	8	Hu et al. 2021	Yes	red
119	E415	no	cultivar	China	Asia	26000212	93.58	83.61	8	Hu et al. 2021	Yes	red
120	E239	no	cultivar	China	Asia	24488397	93.68	84.99	8	Hu et al. 2021	Yes	white
121	E1395	no	cultivar	China	Asia	24831023	92.25	82.15	8	Hu et al. 2021	Yes	red
122	D978	no	cultivar	China	Asia	26716160	93.75	84.92	9	Hu et al. 2021	Yes	white
123	D898	no	cultivar	China	Asia	27297901	92.4	83.63	8	Hu et al. 2021	Yes	white
124	D725	no	cultivar	China	Asia	23108169	92.99	83.57	7	Hu et al. 2021	Yes	white
125	D505	no	cultivar	China	Asia	20669307	94	84.45	7	Hu et al. 2021	Yes	red
126	D162	no	cultivar	China	Asia	24490171	93.9	84.68	8	Hu et al. 2021	Yes	red
127	C627	no	cultivar	China	Asia	21141105	93.68	84.9	7	Hu et al. 2021	Yes	white
128	C529	no	cultivar	China	Asia	23280717	93.4	83.94	7	Hu et al. 2021	Yes	white
129	C322	no	cultivar	China	Asia	25639421	93.75	84.17	8	Hu et al. 2021	Yes	white
130	C1035	no	cultivar	China	Asia	26151792	93.11	83.38	8	Hu et al. 2021	Yes	white
131	C1003	no	cultivar	China	Asia	26601815	93.89	85.03	9	Hu et al. 2021	Yes	white
132	A262	no	cultivar	China	Asia	29005834	93.49	82.82	9	Hu et al. 2021	Yes	white
133	G51	no	cultivar	China	Asia	20630002	93.97	84.84	7	Hu et al. 2021	Yes	red
134	G25	no	cultivar	China	Asia	25402508	93.9	84.98	8	Hu et al. 2021	Yes	red
135	F154	no	cultivar	China	Asia	28188104	93.88	85.71	9	Hu et al. 2021	Yes	white
136	GR024-1	no	cultivar	China	Asia	25654081	94.02	85.19	8	Hu et al. 2021	Yes	white
137	E1356	no	cultivar	China	Asia	29044098	93.86	82.66	9	Hu et al. 2021	Yes	red
138	ZM8229	no	cultivar	China	Asia	26820868	93.89	84.88	9	Hu et al. 2021	Yes	red
139	D378	no	cultivar	China	Asia	25466447	93.53	85.18	8	Hu et al. 2021	Yes	white
140	GR024-2	no	cultivar	China	Asia	25074898	92.59	82.15	7	Hu et al. 2021	Yes	white
141	C890	no	cultivar	China	Asia	24003604	94.31	85.43	8	Hu et al. 2021	Yes	white
142	C413	no	cultivar	China	Asia	23219081	93.67	84.55	7	Hu et al. 2021	Yes	red
143	C1036	no	cultivar	China	Asia	26810512	93.13	84.03	9	Hu et al. 2021	Yes	red
144	B74	no	cultivar	China	Asia	21039794	92.38	80.32	7	Hu et al. 2021	Yes	white
145	B16	no	cultivar	China	Asia	26547454	92.55	81.64	8	Hu et al. 2021	Yes	red
146	GR024-3	no	cultivar	China	Asia	23577535	93.03	82.35	7	Hu et al. 2021	Yes	white
147	A097	no	cultivar	China	Asia	27229373	94.38	86.92	9	Hu et al. 2021	Yes	white
148	D395	no	cultivar	China	Asia	26577300	92.64	82.56	8	Hu et al. 2021	Yes	red
149	ZM8316	no	cultivar	China	Asia	24850186	94.26	86.27	8	Hu et al. 2021	Yes	white
150	C246	no	cultivar	China	Asia	28105539	93.27	83.32	9	Hu et al. 2021	Yes	white
151	B123	no	cultivar	China	Asia	34489526	93.3	84.12	11	Hu et al. 2021	Yes	red
152	A073	no	cultivar	China	Asia	27309688	93.46	83.99	9	Hu et al. 2021	Yes	white
153	G37	no	cultivar	China	Asia	30761038	93.34	84.89	10	Hu et al. 2021	Yes	red
154	G27	no	cultivar	China	Asia	26798107	87.56	74.16	7	Hu et al. 2021	Yes	red
155	F978	no	cultivar	China	Asia	24088256	93.25	84.31	8	Hu et al. 2021	Yes	red
156	F876	no	cultivar	China	Asia	26142416	88.88	76.05	7	Hu et al. 2021	Yes	white
157	F757	no	cultivar	China	Asia	25069557	93.48	83.64	8	Hu et al. 2021	Yes	red
158	F696	no	cultivar	China	Asia	32631681	92.7	81.01	10	Hu et al. 2021	Yes	red
159	F547	no	cultivar	China	Asia	26387736	93.37	83.94	8	Hu et al. 2021	Yes	white
160	ZM8337	no	cultivar	China	Asia	26315394	92.96	84.96	8	Hu et al. 2021	Yes	white
161	GR024-6	no	cultivar	China	Asia	25996340	92.9	82.79	8	Hu et al. 2021	Yes	white
162	F181	no	cultivar	China	Asia	23411953	91.66	81.68	7	Hu et al. 2021	Yes	white
163	F108	no	cultivar	China	Asia	26935246	91.73	82.19	8	Hu et al. 2021	Yes	red
164	E632	no	cultivar	China	Asia	24008584	92.76	83.6	7	Hu et al. 2021	Yes	white
165	E417	no	cultivar	China	Asia	25899510	92.14	83.85	8	Hu et al. 2021	Yes	white
166	E291	no	cultivar	China	Asia	26552956	93.43	84.78	8	Hu et al. 2021	Yes	red
167	E18	no	cultivar	China	Asia	23326757	92.69	81.62	7	Hu et al. 2021	Yes	red
168	D980	no	cultivar	China	Asia	24846093	94.5	86.95	8	Hu et al. 2021	Yes	white
169	D910	no	cultivar	China	Asia	28541290	93.49	84.77	9	Hu et al. 2021	Yes	red
170	GR024-7	no	cultivar	China	Asia	25217686	93.46	84.34	8	Hu et al. 2021	Yes	white
171	D774	no	cultivar	China	Asia	27934354	93.7	83.86	9	Hu et al. 2021	Yes	red
172	D511	no	cultivar	China	Asia	25701757	93.87	85.57	8	Hu et al. 2021	Yes	white
173	C788	no	cultivar	China	Asia	23755417	91.95	81.11	7	Hu et al. 2021	Yes	white
174	GR024-8	no	cultivar	China	Asia	28527874	93.93	84.8	9	Hu et al. 2021	Yes	white
175	C64	no	cultivar	China	Asia	32827626	93.96	85.16	11	Hu et al. 2021	Yes	white
176	C349	no	cultivar	China	Asia	22946278	93.42	83.28	7	Hu et al. 2021	Yes	white
177	C1039	no	cultivar	China	Asia	22560914	93.07	83.34	7	Hu et al. 2021	Yes	red
178	C1017	no	cultivar	China	Asia	26870999	93.04	82.62	8	Hu et al. 2021	Yes	red
179	ZM8752	no	cultivar	China	Asia	23813023	94.17	85.77	8	Hu et al. 2021	Yes	red
180	B103	no	cultivar	China	Asia	23624310	92.02	80.75	7	Hu et al. 2021	Yes	red
181	A047	no	cultivar	China	Asia	22430534	92.59	80.17	7	Hu et al. 2021	Yes	red
182	GR024-9	no	cultivar	China	Asia	20926509	93.78	83.45	7	Hu et al. 2021	Yes	white
183	G56	no	cultivar	China	Asia	24879311	89.93	77.67	7	Hu et al. 2021	Yes	red
184	G34	no	cultivar	China	Asia	30006365	93.28	84.52	10	Hu et al. 2021	Yes	white
185	F321	no	cultivar	China	Asia	26900775	93.35	83.29	9	Hu et al. 2021	Yes	white
186	E307	no	cultivar	China	Asia	26667135	91.33	82.19	8	Hu et al. 2021	Yes	red
187	E193	no	cultivar	China	Asia	24113417	92.56	82.78	7	Hu et al. 2021	Yes	red
188	ZM9036	no	cultivar	China	Asia	27253687	93.65	85.22	9	Hu et al. 2021	Yes	red
189	C737	no	cultivar	China	Asia	25278867	92.81	83.17	8	Hu et al. 2021	Yes	white
190	C720	no	cultivar	China	Asia	24252611	91.84	79.7	7	Hu et al. 2021	Yes	white
191	C576	no	cultivar	China	Asia	24634522	92.77	81.36	8	Hu et al. 2021	Yes	white
192	C105	no	cultivar	China	Asia	26196208	92.44	81.88	8	Hu et al. 2021	Yes	red
193	C100	no	cultivar	China	Asia	25080644	93.07	80.57	8	Hu et al. 2021	Yes	red
194	B160	no	cultivar	China	Asia	26393188	92.29	80.91	8	Hu et al. 2021	Yes	white
195	A21	no	cultivar	China	Asia	25727806	93.64	84.01	8	Hu et al. 2021	Yes	red
196	D692	no	cultivar	China	Asia	26480649	93.58	83.8	9	Hu et al. 2021	Yes	white
197	G15	no	cultivar	China	Asia	25994777	90.78	79.72	8	Hu et al. 2021	Yes	red
198	ZM9066	no	cultivar	China	Asia	24680146	94.28	86.02	8	Hu et al. 2021	Yes	white
199	D754	no	cultivar	China	Asia	26071420	92.47	83.89	8	Hu et al. 2021	Yes	white
200	E425	no	cultivar	China	Asia	28701643	93.88	84.53	9	Hu et al. 2021	Yes	white
201	D784	no	cultivar	China	Asia	26053610	91.67	81.86	8	Hu et al. 2021	Yes	white
202	F10	no	cultivar	China	Asia	25163988	92.99	82.72	8	Hu et al. 2021	Yes	/
203	E169	no	cultivar	China	Asia	22612115	93.36	83.47	7	Hu et al. 2021	Yes	white
204	F1014	no	cultivar	China	Asia	28938096	92.83	84.13	9	Hu et al. 2021	Yes	white
205	F652	no	cultivar	China	Asia	29732309	92.49	83.71	9	Hu et al. 2021	Yes	white
206	G8	no	cultivar	China	Asia	30412834	88.07	75.53	8	Hu et al. 2021	Yes	white
207	H42	no	cultivar	China	Asia	31535337	91.98	81.87	10	Hu et al. 2021	Yes	red
208	H47	no	cultivar	China	Asia	26682959	92.46	82.76	8	Hu et al. 2021	Yes	red
209	ZM9244	no	cultivar	China	Asia	23961413	94.43	86.67	8	Hu et al. 2021	Yes	red
210	H495	no	cultivar	China	Asia	25329869	93.5	85.22	8	Hu et al. 2021	Yes	red
211	H502	no	cultivar	China	Asia	23215220	91.7	81.84	7	Hu et al. 2021	Yes	red
212	H604	no	cultivar	China	Asia	21314724	92.23	82.78	6	Hu et al. 2021	Yes	red
213	H609	no	cultivar	China	Asia	24944150	91.62	80.7	8	Hu et al. 2021	Yes	white
214	H628	no	cultivar	China	Asia	21170668	94.4	85.23	7	Hu et al. 2021	Yes	red
215	H631	no	cultivar	China	Asia	25838361	93.97	84.86	8	Hu et al. 2021	Yes	red
216	H782	no	cultivar	China	Asia	26709415	91.91	81.59	8	Hu et al. 2021	Yes	white
217	H798	no	cultivar	China	Asia	24686573	92.32	83.22	8	Hu et al. 2021	Yes	white
218	H1071	no	cultivar	China	Asia	26183157	93.9	85.92	8	Hu et al. 2021	Yes	red
219	ZM93164	no	cultivar	China	Asia	23263234	93.05	83.35	7	Hu et al. 2021	Yes	red
220	H1255	no	cultivar	China	Asia	24648859	92.39	81.32	8	Hu et al. 2021	Yes	red
221	H1312	no	cultivar	China	Asia	23633563	92.6	82.78	7	Hu et al. 2021	Yes	white
222	H1390	no	cultivar	China	Asia	25605035	92.77	83.64	8	Hu et al. 2021	Yes	red
223	H1394	no	cultivar	China	Asia	25421910	92.95	83.71	8	Hu et al. 2021	Yes	white
224	H1426	no	cultivar	China	Asia	29758619	93.42	84.96	10	Hu et al. 2021	Yes	red
225	H791	no	cultivar	China	Asia	22179285	93.47	84.18	7	Hu et al. 2021	Yes	white
226	H1039	no	cultivar	China	Asia	21870115	92.67	83.17	7	Hu et al. 2021	Yes	red
227	I537	no	cultivar	China	Asia	27952841	93.92	84.04	9	Hu et al. 2021	Yes	white
228	ZM93274	no	cultivar	China	Asia	23981055	93.94	85.59	8	Hu et al. 2021	Yes	red
229	I543	no	cultivar	China	Asia	22669560	93.25	83.5	7	Hu et al. 2021	Yes	white
230	ZM9419	no	cultivar	China	Asia	26202371	93.41	83.54	8	Hu et al. 2021	Yes	white
231	ZM9426	no	cultivar	China	Asia	22873129	94.01	84.52	8	Hu et al. 2021	Yes	red
232	SC5	yes	cultivar	China	Asia	60137207	94.01	83.68	19	Hu et al. 2021	Yes	red
233	SC8	no	cultivar	China	Asia	69266810	94.46	83.85	23	Hu et al. 2021	Yes	white
234	ZM9495	no	cultivar	China	Asia	23429542	94.12	85.48	8	Hu et al. 2021	Yes	white
235	SC124	yes	cultivar	China	Asia	62463482	94.86	86.99	21	Hu et al. 2021	Yes	white
236	ZM94107	no	cultivar	China	Asia	24593695	93.13	83.93	8	Hu et al. 2021	Yes	red
237	ZM95027	no	cultivar	China	Asia	25213669	94.63	86.69	9	Hu et al. 2021	Yes	red
238	ZM95038	no	cultivar	China	Asia	23069221	94.14	85.07	8	Hu et al. 2021	Yes	red
239	ZM95111	no	cultivar	China	Asia	25885063	94.74	86.11	9	Hu et al. 2021	Yes	white
240	KU50	yes	cultivar	Thailand	Asia	137875286	87.86	80.31	19	Hu et al. 2021	Yes	white
241	SC205	yes	cultivar	China	Asia	78261884	95.16	88.74	23	Hu et al. 2021	Yes	white
242	SC9	yes	cultivar	China	Asia	79157586	92.86	83.17	21	Hu et al. 2021	Yes	white
243	ZM95125	no	cultivar	China	Asia	27155985	94.01	85.19	9	Hu et al. 2021	Yes	red
244	ZM96114	no	cultivar	China	Asia	24366405	94.53	86.18	8	Hu et al. 2021	Yes	red
245	ZM96135	no	cultivar	China	Asia	28903254	93.83	85.15	9	Hu et al. 2021	Yes	red
246	ZM9710	no	cultivar	China	Asia	25486635	93.72	84.91	8	Hu et al. 2021	Yes	red
247	ZM9781	no	cultivar	China	Asia	29365123	93.63	84.13	10	Hu et al. 2021	Yes	red
248	ZM98173	no	cultivar	China	Asia	22789339	94.08	84.33	8	Hu et al. 2021	Yes	white
249	ZM98178	no	cultivar	China	Asia	24911413	93.71	83.17	8	Hu et al. 2021	Yes	white
250	ZM98246	no	cultivar	China	Asia	24523390	93.48	84.18	8	Hu et al. 2021	Yes	white
251	ZM9936	no	cultivar	China	Asia	24370723	94.29	85.35	8	Hu et al. 2021	Yes	white
252	ZM99140	no	cultivar	China	Asia	27024718	94.39	85.02	9	Hu et al. 2021	Yes	white
253	ZM99206	no	cultivar	China	Asia	23918617	94.08	83.97	8	Hu et al. 2021	Yes	red
254	E1424	no	cultivar	China	Asia	26996477	93.77	84.63	9	Hu et al. 2021	Yes	white
255	F520	no	cultivar	China	Asia	27252090	94.77	87.31	9	Hu et al. 2021	Yes	red
256	F701	no	cultivar	China	Asia	24499954	94.44	85.29	8	Hu et al. 2021	Yes	white
257	GR911	no	cultivar	China	Asia	22487391	94.31	85.57	7	Hu et al. 2021	Yes	white
258	Guire4hao	yes	cultivar	China	Asia	24875183	94.33	85.59	8	Hu et al. 2021	Yes	white
259	Nanzhi199	yes	cultivar	China	Asia	29387134	93.89	86.26	10	Hu et al. 2021	Yes	white
260	CM92-56-1	no	cultivar	Colombia	South America	27156827	94.06	85.6	9	Hu et al. 2021	Yes	white
261	CM385-6	no	cultivar	Colombia	South America	36820281	94.64	87.06	12	Hu et al. 2021	Yes	white
262	CM483-2	yes	cultivar	Colombia	South America	25379700	94.35	86.05	8	Hu et al. 2021	Yes	white
263	CM523-7	no	cultivar	Colombia	South America	24188864	94.15	85.29	8	Hu et al. 2021	Yes	white
264	CM837	no	cultivar	Colombia	South America	26004246	94.09	85.62	9	Hu et al. 2021	Yes	red
265	CM901	no	cultivar	Colombia	South America	30321240	94.03	84.71	10	Hu et al. 2021	Yes	white
266	CM965-3	yes	cultivar	Colombia	South America	21126143	94.44	85.85	7	Hu et al. 2021	Yes	red
267	CM2399-4	no	cultivar	Colombia	South America	22695778	94.68	85.81	8	Hu et al. 2021	Yes	white
268	CM3993-9	no	cultivar	Colombia	South America	26125904	93.98	84.01	8	Hu et al. 2021	Yes	white
269	CM4040-1	no	cultivar	Colombia	South America	25361475	94.42	87.04	9	Hu et al. 2021	Yes	white
270	CM6740-7	no	cultivar	Colombia	South America	28818556	93.75	84.75	9	Hu et al. 2021	Yes	white
271	SM610-1	no	cultivar	Colombia	South America	26494753	94.33	85.18	9	Hu et al. 2021	Yes	red
272	SM2300-1	no	cultivar	Colombia	South America	25781107	94.62	85.85	9	Hu et al. 2021	Yes	white
273	SM2323-6	no	cultivar	Colombia	South America	26711954	94.65	85.85	9	Hu et al. 2021	Yes	white
274	CMR26-07-15	no	cultivar	Thailand	Asia	29462149	94.24	84.48	10	Hu et al. 2021	Yes	red
275	CMR35-70-6	no	cultivar	Thailand	Asia	26292318	94.51	85.72	9	Hu et al. 2021	Yes	white
276	Malai5hao	no	cultivar	Malaysia	Asia	22144644	94.48	86.9	7	Hu et al. 2021	Yes	red
277	KM94	no	cultivar	Vietnam	Asia	25261810	94.32	85.83	8	Hu et al. 2021	Yes	white
278	KM98-6	no	cultivar	Vietnam	Asia	29022074	94.02	85.44	9	Hu et al. 2021	Yes	white
279	KM98-7	yes	cultivar	Vietnam	Asia	24963894	94.21	85.09	8	Hu et al. 2021	Yes	white
280	KM937-7	no	cultivar	Vietnam	Asia	25990353	94.6	87.38	9	Hu et al. 2021	Yes	white
281	OMR32-29-1	no	cultivar	Thailand	Asia	27953817	94.3	86.05	9	Hu et al. 2021	Yes	red
282	OMR35-2-6	no	cultivar	Thailand	Asia	24869100	94.27	85.4	8	Hu et al. 2021	Yes	white
283	OMR36-34-6	no	cultivar	Thailand	Asia	27936765	94.36	86.58	9	Hu et al. 2021	Yes	white
284	OMR36-40-1	no	cultivar	Thailand	Asia	25520273	94.03	85.26	8	Hu et al. 2021	Yes	white
285	OMR36-63-6	no	cultivar	Thailand	Asia	25509705	94.09	85.61	8	Hu et al. 2021	Yes	white
286	COL198	no	cultivar	Colombia	South America	26428286	93.34	84.36	8	Hu et al. 2021	Yes	red
287	COL1346	no	cultivar	Colombia	South America	23967172	92.06	81.67	7	Hu et al. 2021	Yes	white
288	Ba-1	no	cultivar	China	Asia	27787307	94.99	86.53	9	Hu et al. 2021	Yes	white
289	Baisha4hao	no	cultivar	China	Asia	27015191	93.63	85.84	9	Hu et al. 2021	Yes	white
290	Baodao9-1	no	cultivar	China	Asia	25187683	93.33	83.61	8	Hu et al. 2021	Yes	red
291	Wenchanghongxin	no	cultivar	China	Asia	25695368	94.62	87.22	9	Hu et al. 2021	Yes	white
292	Zhihui	yes	cultivar	China	Asia	27643637	94.15	85.67	9	Hu et al. 2021	Yes	white
293	Guangxi2hao	yes	cultivar	China	Asia	21133258	93.12	84.14	7	Hu et al. 2021	Yes	white
294	Guangxi3hao	yes	cultivar	China	Asia	25147934	93.61	84.97	8	Hu et al. 2021	Yes	white
295	Guangximushu	yes	cultivar	China	Asia	23233148	93.95	84.67	8	Hu et al. 2021	Yes	red
296	Yunnan2	yes	cultivar	China	Asia	25203391	94.8	86.35	9	Hu et al. 2021	Yes	red
297	Yunnan7	yes	cultivar	China	Asia	26208978	94.78	85.98	9	Hu et al. 2021	Yes	red
298	Zhedongzhenjiexingshe	no	cultivar	China	Asia	24585461	95	87.85	8	Hu et al. 2021	Yes	white
299	MCOL22	no	cultivar	Colombia	South America	28057325	94.25	84.83	9	Hu et al. 2021	Yes	red
w1	FLA02	no	wild	Brazil	South America	42913554	85.37	69.1	13	Ramu et al. 2017	No	/
w2	FLABELLIFOLIA4127	no	wild	Nigeria	Africa	41244589	89.05	72.06	12	Ramu et al. 2017	No	/
w3	FLABELLIFOLIA4139	no	wild	Nigeria	Africa	44423763	89.14	72.16	14	Ramu et al. 2017	No	/
w4	PERUVIANA4111	no	wild	Nigeria	Africa	24503201	89.24	73.78	8	Ramu et al. 2017	No	/
w5	PERUVIANA4141	no	wild	Nigeria	Africa	33946832	89.6	73.23	11	Ramu et al. 2017	No	/
w6	Mflabellifolia	no	wild	Brazil	South America	45044507	91.85	70.26	21	Bredeson et al. 2016	No	/
w7	FLA503-2	no	wild	Brazil	South America	42706046	94.16	73.15	23	Bredeson et al. 2016	No	/
w8	FLA502-1	no	wild	Brazil	South America	40120096	94.8	72.63	20	Bredeson et al. 2016	No	/
w9	FLA496-1	no	wild	Brazil	South America	37045904	94.86	73.08	20	Bredeson et al. 2016	No	/
w10	FLA490-1	no	wild	Brazil	South America	40286973	95.12	73.94	21	Bredeson et al. 2016	No	/
w11	FLA488-1	no	wild	Brazil	South America	41080685	94.02	72.01	21	Bredeson et al. 2016	No	/
w12	FLA449-1	no	wild	Brazil	South America	38398059	95.59	78.55	20	Bredeson et al. 2016	No	/
w13	FLA444-1	no	wild	Brazil	South America	36089580	94.6	72.45	18	Bredeson et al. 2016	No	/
w14	FLA433-2	no	wild	Brazil	South America	36999308	95.03	76.8	19	Bredeson et al. 2016	No	/
w15	P1	no	wild	Brazil	South America	21111903	92.09	80.68	8	In this work	Yes	/
w16	P2	no	wild	Brazil	South America	26114329	92.84	84.03	8	In this work	Yes	/
w17	P1452	no	wild	Brazil	South America	26159211	93.49	83.05	8.5	In this work	Yes	/
w18	P1453	no	wild	Brazil	South America	22815550	93.68	84.64	7.5	In this work	Yes	/
w19	P1455	no	wild	Brazil	South America	24096414	93.85	82.28	8	In this work	Yes	/

## Sheet: S2
Table S2. Detailed information of metabolites detected in the replicate 1 of this study.
No.	Metabolite_ID	Ion_mode	Precursor ions (Q1)	Product ions (Q3)	Ret. Time (min)	Compound_name	Class_I	Class_II	Metabolite_ID	Min	Max	Mean	SD	CV(%)	H2	Metabolite_ID	ZM9936	ZM99206	ZM99140	ZM98246	ZM98178	ZM98173	ZM9781	ZM9710	ZM96135	ZM96114	ZM95125	ZM95111	ZM95038	ZM95027	ZM9495	ZM9426	ZM9419	ZM94107	ZM93274	ZM93164	ZM9244	ZM9066	ZM9036	ZM8752	ZM8337	ZM8316	ZM8229	Zhihui	Zhedongzhenjiexingshe	Yunnan7	Yunnan2	X	Wenchanghongxin
1	maf2626	Positive	249.1	190.2	3.78	2-Hydroxymelatonin	Alkaloids	Alkaloids	maf2626	3780	344000	55471.9	50709.1	91.41	0.495535	maf2626	132000	24600	90900	30700	40700	176000	106000	70800	93600	25500	46700	8920	36800	58300	83000	18400	120000	44600	44100	13300	24500	47900	81000	39400	171000	29300	38800	282000	37800	92400	23800	20500	66300
2	maf2372	Positive	327.2	143.9	4.04	ajmaline	Alkaloids	Alkaloids	maf2372	26300	1030000	183432	133272	72.65	0.73032	maf2372	356000	185000	308000	339000	81200	142000	291000	329000	82300	114000	73700	91400	108000	171000	46600	154000	130000	340000	158000	168000	26300	34100	132000	67200	296000	175000	1030000	319000	131000	179000	155000	183000	67600
3	maf0540	Negative	359.2	179	2.37	Aminophylline	Alkaloids	Alkaloids	maf0540	9910	398000	100813	59943.4	59.46	0.830116	maf0540	68300	60000	114000	93200	173000	84700	87200	81700	31000	45400	263000	126000	38500	83600	119000	67100	118000	230000	87900	93600	168000	183000	49000	147000	66600	150000	95400	68800	79200	83800	84700	9910	103000
4	maf2293	Positive	118.1	59	0.79	Betaine	Alkaloids	Alkaloids	maf2293	853000	14100000	3.49172e+06	1.86927e+06	53.53	0.465145	maf2293	3500000	2860000	5000000	4200000	2960000	3720000	4460000	2420000	4590000	1590000	3120000	2750000	3480000	4350000	3040000	3460000	3560000	3810000	2280000	1210000	2210000	3700000	1180000	2550000	1680000	4600000	4950000	3170000	2010000	4590000	4890000	6310000	2670000
5	maf3268	Positive	162.1	98	0.83	DL-2-Aminoadipic acid	Alkaloids	Alkaloids	maf3268	167000	1040000	463227	119326	25.76	0.933945	maf3268	459000	384000	311000	401000	474000	591000	301000	367000	442000	408000	473000	319000	357000	379000	264000	491000	491000	289000	639000	457000	532000	627000	291000	384000	411000	513000	457000	256000	430000	364000	366000	497000	424000
6	maf1864	Negative	173.1	128	2.45	Gramine	Alkaloids	Alkaloids	maf1864	716	21500	8817.38	4146.49	47.03	0.26851	maf1864	5450	5280	5610	4060	8590	4370	6430	7520	10700	9940	7560	7670	12700	9840	7880	11500	12200	8080	8300	19900	13000	13100	6570	11500	3220	12000	14600	3780	4740	7410	12100	2180	12200
7	maf2952	Positive	166.1	121	1.55	Hordenine	Alkaloids	Alkaloids	maf2952	7750	354000	132624	55593.1	41.92	0.615913	maf2952	109000	202000	157000	89600	58800	91700	130000	91900	67700	118000	342000	159000	64100	136000	108000	88200	79500	199000	192000	84700	70900	245000	118000	127000	191000	160000	175000	189000	178000	200000	231000	58600	161000
8	maf0188	Negative	160	115.9	4.41	indole-3-carboxylic	Alkaloids	Alkaloids	maf0188	8310	149000	42680.5	19715	46.19	0.378982	maf0188	13500	23700	31400	33300	41600	14400	52500	50200	28100	42000	64600	18400	34500	71700	37500	72400	78500	67300	52100	26300	50900	41200	63700	71900	102000	149000	79000	32500	22500	80100	55300	16800	58500
9	maf2169	Positive	86.1	69.2	1.19	Piperidine	Alkaloids	Alkaloids	maf2169	2190000	48800000	2.4487e+07	8.25701e+06	33.72	0.609051	maf2169	13000000	22100000	18900000	20700000	13600000	18500000	26200000	15400000	39600000	44600000	31000000	20000000	28900000	26700000	44400000	42900000	26600000	18800000	29100000	27000000	24300000	26200000	26400000	27200000	31300000	32800000	25300000	21500000	22600000	29700000	27900000	35700000	35600000
10	maf2582	Positive	181.1	110.3	2.33	Theobromine	Alkaloids	Alkaloids	maf2582	58500	3570000	883703	520918	58.95	0.940968	maf2582	1220000	346000	1420000	583000	679000	938000	348000	989000	508000	275000	940000	505000	691000	3570000	363000	395000	1540000	1610000	926000	882000	570000	560000	467000	541000	457000	758000	1540000	597000	1250000	1420000	886000	556000	866000
11	maf2382	Positive	138	94.01	0.81	Trigonelline	Alkaloids	Alkaloids	maf2382	37000	903000	367067	144406	39.34	0.827874	maf2382	234000	265000	463000	334000	304000	655000	388000	257000	595000	450000	455000	428000	328000	675000	446000	735000	623000	427000	145000	390000	370000	483000	274000	565000	250000	282000	373000	414000	326000	204000	302000	409000	355000
12	maf0297	Negative	210.2	149	1.51	(-)-3-(3,4-Dihydroxyphenyl)-2-methylalanine	Amino acid derivatives	Amino acid derivatives	maf0297	4010	60300	21211	9050.75	42.67	0.54597	maf0297	15000	30500	25800	11400	10200	18300	21300	13000	7150	25000	60300	36700	18300	16500	17200	14900	20500	26500	24300	10000	20900	38100	17500	23400	24600	27700	40900	33000	46600	38400	36500	5270	34100
13	maf1405	Negative	217	199	1.17	(5-L-Glutamyl)-L-amino acid	Amino acid derivatives	Amino acid derivatives	maf1405	32200	428000	133433	56090.8	42.04	0.738301	maf1405	133000	294000	189000	145000	197000	114000	152000	75200	122000	114000	237000	125000	133000	190000	85400	132000	143000	144000	198000	164000	115000	132000	135000	170000	157000	206000	275000	188000	141000	154000	145000	172000	149000
14	maf0265	Negative	145.1	101	2.67	2,3-dimethylsuccinic acid	Amino acid derivatives	Amino acid derivatives	maf0265	414000	5450000	1.90071e+06	789587	41.54	0.836757	maf0265	1410000	1690000	1820000	1300000	966000	1420000	955000	3350000	3420000	1770000	1520000	1600000	2800000	1200000	3760000	3190000	4280000	791000	2550000	4140000	2370000	2530000	2370000	2760000	2890000	2000000	3220000	614000	2760000	1640000	2580000	1880000	2130000
15	maf1680	Negative	189.095	171	0.78	2,6-Diaminooimelic acid	Amino acid derivatives	Amino acid derivatives	maf1680	7440	342000	68590.1	40180.3	58.58	0.817384	maf1680	38400	28600	113000	18000	47800	80100	38700	34300	66000	39800	58600	40000	87400	102000	28300	55800	56300	80900	55400	84300	66400	41400	24200	71800	48700	47100	96100	23900	97900	60200	76000	11000	45000
16	maf2330	Positive	104	58	0.79	2-Aminoisobutyric acid	Amino acid derivatives	Amino acid derivatives	maf2330	2440000	13900000	9.29528e+06	1.37621e+06	14.81	0.616771	maf2330	9480000	10400000	8860000	8550000	8720000	9080000	8290000	8050000	7750000	8370000	11000000	8830000	8220000	9950000	8350000	7660000	9500000	11900000	9850000	8820000	8180000	9720000	10700000	11200000	9040000	7980000	13200000	8920000	9280000	13500000	10600000	9090000	8250000
17	maf0931	Negative	196.2	135	1.16	3,4-Dihydroxy-DL-phenylalanine	Amino acid derivatives	Amino acid derivatives	maf0931	78100	882000	294770	119244	40.45	0.761815	maf0931	129000	338000	587000	268000	199000	279000	392000	162000	229000	214000	531000	168000	179000	256000	882000	377000	328000	256000	341000	393000	340000	371000	245000	397000	308000	225000	260000	318000	309000	301000	287000	338000	440000
18	maf0598	Negative	161	99	1.43	3-Hydroxy-3-methylpentane-1,5-dioic acid	Amino acid derivatives	Amino acid derivatives	maf0598	804000	5230000	2.32172e+06	865089	37.26	0.718063	maf0598	2060000	1910000	2000000	2080000	2320000	2090000	2800000	2500000	3110000	2410000	2190000	2350000	2690000	4380000	3740000	3310000	4190000	1580000	2140000	4850000	1870000	2470000	1440000	3450000	1200000	2990000	2820000	2280000	2720000	3100000	2270000	3280000	2680000
19	maf3250	Positive	170	96	1.03	3-N-Methyl-L-histidine	Amino acid derivatives	Amino acid derivatives	maf3250	10500	2390000	812382	441558	54.35	0.4566	maf3250	1050000	384000	478000	684000	274000	735000	1140000	1090000	521000	894000	515000	433000	459000	1160000	1010000	697000	1120000	1430000	1220000	1220000	179000	1140000	871000	1040000	730000	626000	1190000	270000	1650000	2230000	1510000	670000	718000
20	maf3426	Positive	130	84	0.86	5-oxoproline	Amino acid derivatives	Amino acid derivatives	maf3426	4940000	23300000	1.33765e+07	3.56206e+06	26.63	0.823989	maf3426	11200000	14700000	15200000	13900000	11200000	8040000	12700000	7040000	12500000	11000000	14000000	16800000	16000000	13400000	13400000	10700000	10800000	13100000	14400000	11400000	17000000	16500000	8150000	11600000	13000000	15100000	20200000	10700000	14800000	11300000	11400000	10300000	13700000
21	maf0062	Negative	245	203.2	3.68	Acetyl tryptophan	Amino acid derivatives	Amino acid derivatives	maf0062	8980	470000	86377.2	53998.3	62.51	0.82969	maf0062	70000	64000	106000	74500	111000	120000	116000	95400	76100	40800	149000	68500	42400	88200	60100	87100	74700	176000	59900	103000	29400	36600	75100	142000	55700	55100	121000	159000	75000	200000	128000	90800	75400
22	maf3199	Positive	458.1	116.3	0.83	Aspartic acid di-O-glucoside	Amino acid derivatives	Amino acid derivatives	maf3199	2040000	30700000	1.24697e+07	5.82699e+06	46.73	0.806841	maf3199	12500000	12800000	13200000	22500000	13100000	9160000	13200000	6200000	10700000	8900000	18000000	13500000	10100000	12500000	20500000	17300000	6880000	10400000	18900000	19000000	9340000	15600000	10200000	10600000	7430000	19400000	6760000	4600000	13800000	8030000	11200000	11600000	16300000
23	maf1772	Negative	279.3	164	2.38	Asp-phe	Amino acid derivatives	Amino acid derivatives	maf1772	114000	605000	324237	79353.6	24.47	0.526732	maf1772	206000	248000	331000	335000	276000	229000	319000	232000	334000	395000	371000	277000	304000	374000	254000	379000	340000	284000	376000	418000	259000	394000	241000	390000	332000	368000	351000	273000	325000	394000	359000	388000	394000
24	maf2044	Positive	277.1	114.7	1.69	Glu-Glu	Amino acid derivatives	Amino acid derivatives	maf2044	1380	685000	246040	128660	52.29	0.543519	maf2044	364000	211000	304000	194000	278000	160000	657000	524000	169000	685000	484000	509000	264000	398000	600000	291000	217000	584000	249000	254000	202000	191000	449000	266000	84800	77400	464000	468000	421000	279000	454000	27700	330000
25	maf0454	Negative	611.1	306.2	1.17	Glutathione oxidized	Amino acid derivatives	Amino acid derivatives	maf0454	89700	1950000	290879	170179	58.51	0.613749	maf0454	377000	141000	234000	329000	340000	508000	160000	159000	391000	134000	198000	170000	293000	260000	278000	292000	208000	308000	335000	111000	179000	89700	110000	200000	174000	218000	223000	321000	130000	200000	157000	694000	308000
26	maf1379	Negative	116.1	74	0.83	Guanidineacetic acid	Amino acid derivatives	Amino acid derivatives	maf1379	1310	185000	44488.6	23543.8	52.92	0.619339	maf1379	43600	38200	67900	51700	97800	31200	28500	22600	67200	23000	51600	27000	113000	70900	10000	44200	38600	33200	185000	25600	24600	36600	30900	53800	11300	96200	81000	30900	59000	57300	59300	52200	27400
27	maf1927	Positive	189	144	0.79	H-HomoArg-OH	Amino acid derivatives	Amino acid derivatives	maf1927	585000	16000000	5.1465e+06	2.19575e+06	42.66	0.67702	maf1927	3700000	2470000	8280000	3450000	2260000	3270000	6940000	4440000	5620000	6790000	5480000	2520000	2310000	3500000	2860000	2980000	3680000	3430000	16000000	4050000	6300000	5900000	3370000	3960000	9380000	11800000	4140000	5090000	6740000	5020000	6970000	1640000	8960000
28	maf3413	Positive	112.08	95	0.81	Histamine	Amino acid derivatives	Amino acid derivatives	maf3413	426000	1810000	947515	241252	25.46	0.333733	maf3413	846000	946000	992000	1150000	1100000	1120000	781000	830000	1400000	1140000	1040000	824000	1370000	767000	844000	793000	850000	838000	1350000	1050000	753000	930000	793000	676000	897000	1240000	987000	530000	856000	829000	1320000	497000	765000
29	maf1693	Negative	307	145	0.78	L-Glutamine O-hexside	Amino acid derivatives	Amino acid derivatives	maf1693	77800	2920000	673187	418915	62.23	0.467008	maf1693	581000	634000	905000	544000	342000	236000	389000	125000	500000	299000	672000	190000	660000	504000	398000	569000	456000	488000	1710000	467000	707000	699000	188000	861000	661000	493000	775000	679000	648000	266000	355000	991000	328000
30	maf0532	Negative	128	82	1.17	L-Pipecolic acid	Amino acid derivatives	Amino acid derivatives	maf0532	142000	6210000	1.86878e+06	996835	53.34	0.508502	maf0532	1630000	1370000	2170000	2080000	1030000	721000	1760000	358000	2210000	1660000	3250000	2520000	2840000	2900000	2550000	1730000	1480000	1540000	2170000	2020000	1830000	4970000	1050000	1470000	2030000	2990000	4810000	796000	2230000	2180000	1810000	1710000	2650000
31	maf1202	Negative	187.2	145	1.12	N6-Acetyl-L-lysine	Amino acid derivatives	Amino acid derivatives	maf1202	77100	1320000	395493	205219	51.89	0.769024	maf1202	96300	290000	633000	247000	130000	144000	292000	142000	264000	317000	719000	112000	259000	335000	289000	237000	488000	188000	853000	378000	294000	406000	280000	598000	552000	443000	300000	236000	502000	424000	411000	568000	463000
32	maf2392	Positive	176	134	1.26	N-Acetylaspartate	Amino acid derivatives	Amino acid derivatives	maf2392	26400	1950000	422646	241458	57.13	0.708209	maf2392	335000	337000	224000	280000	508000	524000	257000	780000	562000	384000	720000	808000	183000	633000	318000	466000	429000	263000	880000	352000	339000	353000	603000	512000	302000	860000	485000	409000	168000	456000	301000	161000	500000
33	maf0104	Negative	188.1	128	1.16	N-Acetyl-L-glutamic acid	Amino acid derivatives	Amino acid derivatives	maf0104	281000	2240000	748662	310733	41.51	0.498952	maf0104	827000	951000	874000	605000	570000	665000	812000	791000	656000	528000	993000	857000	478000	691000	614000	447000	422000	591000	656000	409000	593000	820000	456000	600000	1530000	588000	759000	674000	616000	791000	722000	943000	785000
34	maf1566	Negative	172.105	130	3.25	N-Acetyl-l-leucine	Amino acid derivatives	Amino acid derivatives	maf1566	463000	18800000	2.46577e+06	1.68324e+06	68.26	0.842623	maf1566	1740000	5510000	2640000	1130000	2030000	463000	2150000	3970000	1590000	2520000	2660000	1040000	1280000	2850000	1630000	2950000	3600000	2780000	1190000	2040000	1200000	1810000	1460000	1900000	1680000	1040000	6840000	1940000	2430000	3600000	2220000	1600000	894000
35	maf0309	Negative	222.1	180	2.65	N-Acetyl-L-tyrosine	Amino acid derivatives	Amino acid derivatives	maf0309	34800	271000	111081	43418.5	39.09	0.813367	maf0309	82300	107000	76300	97900	153000	53700	141000	107000	89400	158000	115000	67200	130000	146000	84700	110000	130000	125000	95800	102000	79600	87700	116000	149000	91600	103000	212000	109000	125000	234000	151000	98600	86400
36	maf0475	Negative	190.1	84	2.41	N-Acetylmethionine	Amino acid derivatives	Amino acid derivatives	maf0475	18800	263000	75822.4	37785.9	49.83	0.73379	maf0475	42900	70400	54900	70900	62400	24600	71700	52700	55000	51300	51200	57700	35400	69800	45700	82000	46100	97600	91100	54200	28200	122000	71200	59300	67500	58100	108000	112000	58900	128000	98000	74300	71100
37	maf0305	Negative	160	98	1.17	N-Acetylthreonine	Amino acid derivatives	Amino acid derivatives	maf0305	98800	969000	299498	124198	41.47	0.726665	maf0305	350000	545000	321000	299000	397000	203000	265000	167000	241000	218000	563000	183000	270000	460000	166000	332000	300000	400000	760000	336000	256000	258000	201000	349000	184000	510000	604000	345000	282000	679000	317000	412000	249000
38	maf0697	Negative	187.2	125	1.16	Nα-Acetyl-L-glutamine	Amino acid derivatives	Amino acid derivatives	maf0697	179000	2650000	624358	281571	45.1	0.997875	maf0697	601000	935000	615000	584000	865000	582000	565000	314000	346000	488000	871000	907000	642000	1220000	327000	596000	668000	562000	1620000	882000	532000	583000	575000	894000	446000	1080000	1200000	1070000	624000	776000	615000	888000	785000
39	maf1682	Negative	383	134	1.39	S-(5'-Adenosy)-L-homocysteine	Amino acid derivatives	Amino acid derivatives	maf1682	6220	61700	20929.4	8053.18	38.48	0.361755	maf1682	12600	16700	19600	26400	14600	19100	21200	26500	28900	19600	28300	23800	25100	19500	24000	23000	21600	33000	20300	24500	14800	12000	15200	26000	31800	16800	35900	21800	17000	17200	26100	47900	15600
40	maf3055	Positive	399.2	250	0.79	S-(5'-Adenosyl)-L-methionine	Amino acid derivatives	Amino acid derivatives	maf3055	286000	32100000	3.57313e+06	2.16644e+06	60.63	0.582769	maf3055	2200000	3030000	3000000	3170000	1680000	1590000	2160000	2930000	2400000	3430000	2460000	3120000	2920000	2450000	3150000	1870000	3090000	2900000	8370000	4030000	2700000	2050000	2570000	3770000	2740000	3110000	2260000	1940000	2870000	2830000	3850000	32100000	3280000
41	maf0986	Negative	320.4	143	1.25	S-(methyl)glutathione	Amino acid derivatives	Amino acid derivatives	maf0986	222000	1540000	598823	209822	35.04	0.661979	maf0986	470000	300000	481000	588000	548000	607000	555000	389000	510000	601000	380000	480000	578000	473000	503000	736000	396000	495000	1310000	390000	740000	700000	373000	759000	544000	1270000	563000	499000	703000	557000	398000	388000	852000
42	maf3078	Positive	102.1	56	0.82	1-Aminocyclopropanecarboxylic acid	Amino acid derivatives	Amino acids	maf3078	6160000	30800000	1.29365e+07	2.76598e+06	21.38	0.869313	maf3078	13200000	15400000	17900000	11100000	14800000	12400000	11000000	8880000	13400000	9910000	19100000	14500000	13100000	13200000	10200000	11600000	9950000	11800000	14400000	9330000	14600000	13200000	8390000	11400000	11800000	14000000	12500000	11900000	12500000	10600000	11600000	7980000	12200000
43	maf2766	Positive	162.1	97.9	0.83	2-Aminoadipic acid (L-Homoglutamic acid)	Amino acid derivatives	Amino acids	maf2766	229000	1160000	474766	127114	26.77	0.729152	maf2766	575000	246000	464000	431000	609000	536000	373000	389000	446000	396000	465000	388000	361000	483000	282000	489000	556000	372000	564000	457000	683000	514000	414000	468000	483000	478000	519000	302000	509000	408000	374000	472000	454000
44	maf2755	Positive	132.1	86	1.21	alpha-Aminocaproic acid	Amino acid derivatives	Amino acids	maf2755	4740000	190000000	8.33011e+07	3.04277e+07	36.53	0.619609	maf2755	42400000	75700000	61700000	63600000	39300000	57600000	89700000	53100000	115000000	124000000	107000000	56700000	77400000	87400000	152000000	131000000	76500000	58900000	97900000	93200000	73000000	99500000	85200000	103000000	109000000	100000000	79300000	57800000	90700000	112000000	108000000	146000000	128000000
45	maf1010	Negative	130.1	84	0.78	cis-4-Hydroxy-D-proline	Amino acid derivatives	Amino acids	maf1010	3000	36400	15077	6013.85	39.89	0.305829	maf1010	7770	15800	15200	13100	6920	8150	13200	3000	20200	10500	19500	8990	14600	18400	11200	18800	16900	12700	21100	11500	15800	8880	5580	18800	15000	6750	6570	15000	5720	8980	8250	6720	22900
46	maf1961	Positive	118.2	55.1	0.87	D-(-)-Valine	Amino acid derivatives	Amino Acids	maf1961	42300	1260000	457061	182630	39.96	0.819391	maf1961	175000	272000	356000	473000	263000	221000	606000	244000	666000	644000	562000	354000	378000	361000	725000	616000	371000	332000	467000	508000	479000	488000	441000	449000	605000	544000	510000	350000	413000	378000	424000	945000	716000
47	maf1895	Positive	166.2	77	1.96	D-(+)-Phenylalanine	Amino acid derivatives	Amino Acids	maf1895	17300000	477000000	2.32325e+08	7.3887e+07	31.8	0.679209	maf1895	167000000	237000000	214000000	219000000	120000000	142000000	280000000	107000000	236000000	289000000	297000000	157000000	212000000	263000000	314000000	319000000	255000000	299000000	253000000	233000000	257000000	369000000	234000000	305000000	367000000	307000000	265000000	155000000	228000000	335000000	298000000	210000000	342000000
48	maf2538	Positive	136	118.1	1.17	DL-homocysteine	Amino acid derivatives	Amino acids	maf2538	1680000	23500000	1.28008e+07	3.19352e+06	24.95	0.775332	maf2538	8970000	14600000	15400000	13300000	9650000	10400000	14800000	9520000	11500000	11700000	17000000	9230000	11000000	13100000	13400000	15600000	13300000	12600000	15500000	14900000	14200000	15100000	10600000	14200000	16600000	14100000	16600000	12400000	13500000	13000000	13300000	10200000	12300000
49	maf3202	Positive	150.1	61	0.88	DL-Methionine	Amino acid derivatives	Amino acids	maf3202	211000	4510000	1.91599e+06	762301	39.79	0.799913	maf3202	404000	1350000	1490000	1400000	899000	1140000	2080000	973000	2420000	1870000	3200000	1970000	1490000	2400000	2640000	2330000	1570000	1370000	1800000	2030000	1900000	3460000	1980000	2540000	3030000	2360000	1660000	1360000	1680000	1990000	2430000	2940000	2880000
50	maf2191	Positive	118	72	0.87	Dl-Norvaline	Amino acid derivatives	Amino acids	maf2191	2570000	46000000	1.744e+07	7.11056e+06	40.77	0.848018	maf2191	6490000	13500000	15000000	18200000	11600000	10300000	23500000	9960000	25700000	26900000	23700000	15800000	14300000	13100000	34100000	32900000	13500000	13200000	21400000	21400000	20200000	15700000	15100000	18500000	27100000	22600000	19800000	13000000	16400000	13400000	18500000	28600000	29500000
51	maf0041	Negative	180.1	119.3	1.17	L-(-)-Tyrosine	Amino acid derivatives	Amino acids	maf0041	7380000	50700000	2.21243e+07	6.44805e+06	29.14	0.834037	maf0041	15300000	25300000	33900000	20300000	15100000	19400000	28800000	16600000	20000000	22700000	40100000	14100000	18300000	25700000	22600000	27400000	27200000	22800000	26200000	27500000	28300000	24100000	18900000	27300000	26800000	21900000	21700000	23900000	21800000	25200000	21800000	21600000	28000000
52	maf1842	Negative	173.1	131.1	0.72	L-(+)-Arginine	Amino acid derivatives	Amino acids	maf1842	517000	9320000	4.09403e+06	1.77287e+06	43.3	0.66746	maf1842	3380000	1200000	6260000	2050000	1530000	4010000	3390000	2160000	4210000	1710000	4940000	1570000	1660000	3450000	1880000	2870000	3780000	1700000	2820000	2490000	4570000	6310000	4510000	3080000	5000000	3580000	2670000	5790000	3000000	4140000	3970000	2450000	3400000
53	maf2522	Positive	147	84	0.81	L-(+)-Lysine	Amino acid derivatives	Amino acids	maf2522	288000	4690000	1.73454e+06	707974	40.82	0.734677	maf2522	1750000	2290000	2350000	2100000	1270000	894000	2070000	902000	1790000	1770000	2180000	2790000	2370000	1840000	1490000	1310000	1520000	2190000	2390000	1420000	2870000	2450000	1240000	1960000	1690000	2210000	3500000	1670000	2180000	1880000	1460000	662000	2280000
54	maf1628	Negative	88.048	71	0.72	L-Alanine	Amino acid derivatives	Amino acids	maf1628	8650	78500	31739.6	12319.5	38.81	0.250795	maf1628	35100	24600	53100	23900	16500	43400	16400	15300	33500	22400	58300	38900	18700	26900	18600	29900	19400	10400	67300	13400	31300	37300	17200	27600	14900	50800	18700	29100	32800	26900	41100	39900	32000
55	maf3228	Positive	133.054	74	0.81	L-Asparagine	Amino acid derivatives	Amino acids	maf3228	532000	32300000	4.55341e+06	2.90341e+06	63.76	0.68221	maf3228	2420000	3030000	9960000	3120000	1720000	952000	3470000	1520000	3570000	2340000	4050000	2440000	2290000	4560000	3280000	4220000	3300000	2590000	8070000	4270000	5870000	7430000	2030000	3750000	8780000	11400000	4160000	2420000	7120000	6990000	6250000	828000	5990000
56	maf3400	Positive	134.1	74	0.82	L-Aspartic acid	Amino acid derivatives	Amino acids	maf3400	6300000	37900000	1.85029e+07	4.83803e+06	26.15	0.719966	maf3400	19000000	17300000	22100000	18800000	24900000	20300000	12600000	13400000	14000000	11600000	20000000	20900000	11400000	18900000	12100000	14400000	16200000	13700000	21300000	12400000	15100000	13800000	13300000	13900000	16800000	20000000	14900000	15600000	18200000	16500000	18400000	9470000	13800000
57	maf3362	Positive	176.1	113	0.8	L-Citrulline	Amino acid derivatives	Amino acids	maf3362	3010000	35800000	1.65234e+07	5.77215e+06	34.93	0.563605	maf3362	11900000	7570000	26800000	9460000	6760000	12100000	17900000	16300000	16500000	9480000	20000000	7870000	8810000	13500000	12500000	14000000	15900000	9400000	17100000	12500000	18200000	27900000	16100000	14700000	26300000	16500000	15600000	20700000	14500000	18500000	18500000	9690000	19900000
58	maf3282	Positive	148.1	84	0.81	L-Glutamic acid	Amino acid derivatives	Amino acids	maf3282	430000	3700000	1.83633e+06	526728	28.68	0.565529	maf3282	2940000	2390000	2210000	1640000	3450000	3010000	1340000	1750000	1950000	1180000	2540000	2560000	1950000	1810000	1290000	1760000	1250000	1640000	1710000	1100000	2300000	1590000	1320000	1440000	1300000	2140000	1970000	2150000	1590000	1140000	1230000	430000	1750000
59	maf3169	Positive	147.069	84	0.82	L-Glutamine	Amino acid derivatives	Amino acids	maf3169	781000	8590000	3.59857e+06	1.32823e+06	36.91	0.876652	maf3169	3230000	4330000	4650000	3610000	2700000	1730000	4100000	1930000	3370000	3140000	4340000	5420000	4510000	3660000	3210000	2750000	2940000	4200000	4930000	3040000	6040000	4500000	2400000	3680000	3620000	4150000	6300000	4010000	4350000	3160000	3030000	1600000	3880000
60	maf1147	Negative	154.1	137	0.71	L-Histidine	Amino acid derivatives	Amino acids	maf1147	2310000	36100000	1.56585e+07	6.86721e+06	43.86	0.520462	maf1147	7810000	11300000	18700000	6840000	5150000	8590000	10100000	4940000	20800000	7030000	20700000	9890000	7780000	15200000	6320000	17600000	10700000	6810000	24100000	8290000	18400000	34600000	10400000	18700000	15700000	21000000	17700000	18300000	13000000	16900000	16700000	6650000	20100000
61	maf3382	Positive	190.1	127	0.87	L-Homocitrulline	Amino acid derivatives	Amino acids	maf3382	739000	8840000	3.56414e+06	1.41824e+06	39.79	0.726669	maf3382	2900000	3140000	4910000	3130000	1860000	1560000	2730000	1320000	2160000	3090000	4420000	2860000	2740000	2410000	2930000	2940000	3670000	1950000	6100000	3110000	2870000	3070000	2790000	4210000	5670000	4220000	2600000	1890000	3760000	3350000	4130000	4300000	2830000
62	maf1808	Negative	130.1	82	1.25	L-Isoleucine	Amino acid derivatives	Amino acids	maf1808	91500	791000	327102	129799	39.68	0.917281	maf1808	190000	279000	300000	229000	137000	287000	373000	251000	343000	386000	420000	228000	281000	295000	563000	502000	237000	219000	406000	349000	386000	506000	338000	435000	443000	401000	329000	243000	447000	406000	411000	603000	509000
63	maf1407	Negative	130.1	84	1.27	L-Leucine	Amino acid derivatives	Amino acids	maf1407	290000	2140000	911087	345822	37.96	0.819077	maf1407	496000	742000	742000	656000	377000	754000	1110000	703000	1250000	1160000	1230000	705000	984000	899000	1710000	1440000	700000	681000	1260000	1030000	968000	1410000	1000000	1250000	1390000	1140000	964000	722000	1110000	1180000	1130000	1500000	1530000
64	maf2421	Positive	150	61	1.16	L-Methionine	Amino acid derivatives	Amino acids	maf2421	624000	9340000	4.47105e+06	1.51444e+06	33.87	0.654448	maf2421	2450000	3720000	3610000	3870000	2310000	2980000	5770000	2730000	6090000	4540000	7350000	4300000	3700000	5300000	6560000	5630000	3830000	3180000	4690000	5200000	4170000	7840000	5020000	5750000	6970000	5260000	4230000	3430000	4830000	6260000	5990000	4490000	7400000
65	maf0589	Negative	164.1	103	1.92	L-Phenylalanine	Amino acid derivatives	Amino acids	maf0589	14600000	109000000	5.05776e+07	1.4716e+07	29.1	0.473697	maf0589	31400000	53100000	38900000	51900000	25500000	26000000	57200000	25400000	53300000	57100000	55900000	34200000	48600000	60200000	56700000	57200000	68400000	46200000	33300000	45200000	58400000	66400000	56600000	56500000	69400000	65600000	48700000	35300000	37600000	62300000	67700000	57300000	69500000
66	maf2751	Positive	116.1	70.1	0.81	L-Proline	Amino acid derivatives	Amino acids	maf2751	1440000	9680000	5.24957e+06	1.47138e+06	28.03	0.690139	maf2751	5080000	3960000	7210000	5520000	5080000	5080000	5820000	3540000	6980000	3570000	7480000	4310000	4320000	4870000	6150000	5400000	4110000	3460000	6850000	5620000	5250000	7990000	4880000	3840000	4970000	6690000	3740000	4780000	5810000	4000000	4950000	3250000	6760000
67	maf1679	Negative	104	73.7	0.75	L-Serine	Amino acid derivatives	Amino acids	maf1679	872000	8820000	2.60286e+06	998142	38.35	0.728419	maf1679	1690000	1350000	2540000	2810000	1780000	1410000	1600000	872000	2380000	2630000	1170000	1610000	1820000	1570000	2160000	3680000	2160000	2070000	2590000	2990000	2010000	2280000	1650000	3190000	2320000	2770000	1680000	1270000	3470000	1780000	2470000	5390000	2860000
68	maf2050	Positive	120	74	0.81	L-Threonine	Amino acid derivatives	Amino acids	maf2050	376000	5020000	1.58353e+06	468301	29.57	0.851113	maf2050	1090000	1890000	2010000	1220000	1640000	882000	1560000	831000	1740000	1040000	2410000	1080000	1500000	1640000	958000	1320000	1230000	1380000	1790000	1190000	1140000	1540000	827000	1230000	1440000	1580000	1390000	965000	1760000	1990000	1880000	491000	1540000
69	maf0134	Negative	203	116	2.43	L-Tryptophan	Amino acid derivatives	Amino acids	maf0134	2220000	12500000	7.02569e+06	2.05755e+06	29.29	0.472781	maf0134	3040000	5350000	7120000	4990000	3790000	4330000	8640000	5730000	7610000	7520000	8290000	5980000	8060000	8430000	8060000	9760000	8720000	6870000	7860000	7480000	7640000	9540000	6200000	8840000	7820000	8340000	8680000	4540000	7910000	10800000	8090000	4370000	7750000
70	maf2487	Positive	118.1	72.1	0.89	L-Valine	Amino acid derivatives	Amino acids	maf2487	4320000	78100000	3.16934e+07	1.25577e+07	39.62	0.892581	maf2487	13100000	23100000	29700000	34700000	19500000	18800000	40800000	16900000	50800000	49300000	46500000	27200000	25100000	25400000	62800000	57300000	25700000	23300000	36000000	40900000	35200000	32900000	26800000	37200000	44600000	40800000	36100000	21300000	30400000	26600000	34200000	50100000	54100000
71	maf1894	Positive	611	287	2.05	Cyanidin 3,5-O-diglucoside (Cyanin)	Anthocyanins	Anthocyanins	maf1894	133000	4700000	1.40624e+06	740591	52.66	0.77966	maf1894	3300000	992000	529000	1840000	2080000	1890000	705000	1460000	2530000	1940000	1130000	1100000	528000	1520000	958000	2120000	1250000	2590000	545000	4060000	210000	743000	876000	533000	577000	692000	2430000	2360000	744000	1630000	1770000	1920000	847000
72	maf2409	Positive	449.1	287.3	2.7	Cyanidin 3-O-glucoside (Kuromanin)	Anthocyanins	Anthocyanins	maf2409	1440	25600000	624309	2.05313e+06	328.86	0.99999	maf2409	9600	1530000	37400	18000	98700	45800	682000	1600000	14200000	1030000	488000	55300	214000	1700000	50500	1620000	61800	2350000	27300	1250000	301000	53400	558000	900000	31600	7980	6920000	60400	25000	802000	1120000	17000	38900
73	maf2494	Positive	303	229	3.26	Delphinidin	Anthocyanins	Anthocyanins	maf2494	51100	33600000	3.53667e+06	4.29739e+06	121.51	0.889216	maf2494	2300000	7530000	3230000	1090000	5970000	3090000	3450000	4610000	8420000	1710000	1240000	1070000	1290000	1730000	675000	886000	3370000	7270000	254000	1010000	949000	1200000	1230000	1320000	1150000	330000	3500000	3570000	508000	1560000	2040000	416000	1090000
74	maf3313	Positive	611	303	2.34	Delphinidin 3-O-rutinoside (Tulipanin)	Anthocyanins	Anthocyanins	maf3313	1190	58500000	918671	3.62795e+06	394.91	0.87926	maf3313	60800	1290000	17300	34700	24300	22000	816000	1160000	8270000	831000	733000	45800	341000	914000	62400	2400000	38200	4080000	17900	455000	107000	18400	968000	512000	17000	34800	5640000	41200	63600	1830000	2070000	27900	16500
75	maf3273	Positive	493	331	3.28	Malvidin 3-O-galactoside	Anthocyanins	Anthocyanins	maf3273	3230	423000	174046	54695.7	31.43	0.632253	maf3273	192000	259000	165000	168000	135000	147000	229000	162000	226000	282000	285000	225000	132000	234000	228000	220000	102000	311000	275000	219000	121000	196000	234000	187000	201000	236000	253000	239000	194000	219000	210000	86800	203000
76	maf2761	Positive	493.2	331	3.29	Malvidin 3-O-glucoside (Oenin)	Anthocyanins	Anthocyanins	maf2761	12000	514000	220705	67151.9	30.43	0.464775	maf2761	294000	339000	218000	166000	153000	140000	308000	269000	281000	347000	366000	305000	123000	242000	314000	293000	134000	355000	333000	231000	138000	234000	187000	291000	249000	240000	288000	396000	241000	279000	236000	111000	318000
77	maf2848	Positive	433.1	271	2.91	Pelargonidin 3-O-beta-D-glucoside (Callistephin chloride)	Anthocyanins	Anthocyanins	maf2848	23800	1640000	122707	98693.7	80.43	0.714671	maf2848	153000	64500	112000	143000	162000	201000	107000	114000	111000	72600	177000	178000	97800	141000	96400	158000	151000	166000	120000	181000	70200	101000	150000	166000	191000	164000	112000	249000	110000	70900	124000	93100	132000
78	maf2064	Positive	595	270.9	2.29	Pelargonin	Anthocyanins	Anthocyanins	maf2064	499000	33600000	9.66481e+06	4.80306e+06	49.7	0.731885	maf2064	18800000	8770000	8190000	8950000	11600000	6870000	8610000	12500000	18200000	9470000	7400000	7500000	3380000	7990000	9510000	9390000	7630000	22600000	4500000	7610000	1890000	4390000	12600000	8250000	8810000	5540000	21200000	23900000	9230000	9390000	9700000	9440000	5820000
79	maf2635	Positive	477.1	315	3.74	Rosinidin O-hexoside	Anthocyanins	Anthocyanins	maf2635	9550	733000	116794	111904	95.81	0.892793	maf2635	78100	146000	71900	116000	123000	115000	46500	119000	49700	121000	52300	34000	24700	30500	51100	24900	60900	119000	19900	53800	24600	9610	104000	61100	110000	31500	536000	255000	47400	85500	167000	69400	38400
80	maf0780	Negative	575	285	3.53	Proanthocyanidin A1	Anthocyanins	Proanthocyanidins	maf0780	10200	699000	104003	76379.2	73.44	0.701271	maf0780	166000	62400	46500	23400	75200	37300	64100	123000	181000	74600	97900	74800	27300	45800	162000	187000	48600	200000	61000	127000	32400	24300	210000	153000	80100	55500	132000	147000	69100	74200	64000	88100	117000
81	maf0401	Negative	577.1	407.1	2.75	Proanthocyanidin B3	Anthocyanins	Proanthocyanidins	maf0401	2740000	131000000	3.15881e+07	1.81999e+07	57.62	0.653412	maf0401	49300000	29500000	29300000	12300000	20500000	10300000	30700000	44700000	62800000	33900000	25500000	25500000	12500000	26400000	33700000	45500000	24500000	73600000	17600000	33000000	9320000	11000000	65100000	51800000	41500000	19500000	77800000	71300000	29200000	31300000	30400000	33100000	34000000
82	maf1737	Negative	575	285	3.52	Procyanidin A1	Anthocyanins	Proanthocyanidins	maf1737	100	81800	10422.7	9216.27	88.43	0.440048	maf1737	12800	9540	9690	843	4320	2950	10500	10800	20400	7510	10900	3060	2080	9480	8540	25500	3910	15000	2640	17100	1660	3110	20600	8010	12800	3950	16100	17400	10600	1360	7130	15000	10800
83	maf2908	Positive	577.1	425.3	2.95	Procyanidin A3	Anthocyanins	Proanthocyanidins	maf2908	43700	7120000	1.64318e+06	1.03474e+06	62.97	0.776105	maf2908	2490000	1080000	467000	545000	634000	477000	778000	2330000	1670000	1770000	1050000	909000	581000	1630000	2910000	4010000	1740000	2420000	713000	2110000	502000	884000	1600000	1810000	2890000	1120000	1390000	2620000	957000	1650000	1610000	1420000	2750000
84	maf0525	Negative	577	407.1	2.75	Procyanidin B2	Anthocyanins	Proanthocyanidins	maf0525	3050000	131000000	3.49195e+07	1.96943e+07	56.4	0.670568	maf0525	52100000	31100000	34600000	13100000	20700000	11100000	40200000	52300000	71100000	38900000	31200000	29400000	14600000	33300000	40300000	58200000	28600000	86000000	22400000	41700000	11000000	14300000	74000000	61700000	46900000	23700000	91000000	85400000	30200000	33500000	33500000	36100000	40300000
85	maf0169	Negative	577.1	407.1	2.93	Procyanidin B3	Anthocyanins	Proanthocyanidins	maf0169	1450000	81400000	1.67793e+07	1.091e+07	65.02	0.732266	maf0169	33900000	11600000	7360000	6970000	6190000	3940000	9640000	25800000	24000000	19000000	13800000	9790000	5290000	17600000	33300000	38300000	18100000	33300000	7150000	26300000	6430000	10500000	29600000	22400000	22800000	11500000	28500000	34100000	9760000	16400000	17000000	14600000	27800000
86	maf1502	Negative	213.1	97	2.14	2-Deoxyribose 5'-phosphate	Carbohydrates	Carbohydrates	maf1502	2820	49300	20516.9	8396.14	40.92	0.0359847	maf1502	28700	19700	23700	11800	11500	17800	20100	11900	9980	33500	22800	18400	13800	38200	36100	17100	14600	36100	27100	16400	25600	16400	28600	35400	23100	18000	29500	24000	30700	28200	27500	32000	19100
87	maf2174	Positive	121.042	93.058	1.16	D(-)-Threose	Carbohydrates	Carbohydrates	maf2174	92000	3870000	900936	498968	55.38	0.652031	maf2174	498000	2140000	643000	1800000	665000	644000	1000000	2080000	1410000	815000	1960000	942000	585000	515000	1240000	881000	521000	602000	708000	1590000	1060000	771000	688000	624000	901000	1050000	670000	909000	862000	727000	819000	1270000	521000
88	maf1784	Negative	503.442	323	0.8	D(+)-Melezitose	Carbohydrates	Carbohydrates	maf1784	1020000	5860000	2.76836e+06	918134	33.17	0.422943	maf1784	3080000	2500000	2210000	3540000	1920000	1870000	2460000	1380000	1790000	2740000	2130000	1930000	4370000	2070000	3120000	3900000	2420000	2640000	4280000	3990000	4330000	2450000	2460000	4600000	1740000	2470000	4060000	3870000	3830000	2980000	3310000	2920000	3100000
89	maf0019	Negative	341	119	0.8	D-(+)-Sucrose	Carbohydrates	Carbohydrates	maf0019	25400000	149000000	7.27873e+07	2.22694e+07	30.6	0.490206	maf0019	55100000	83700000	78300000	90400000	95600000	72100000	76500000	50300000	57500000	80900000	73100000	89000000	111000000	91800000	61200000	91800000	85600000	106000000	90200000	96400000	83300000	74400000	70300000	103000000	67600000	98300000	67200000	59400000	67400000	56800000	94400000	56100000	59400000
90	maf0201	Negative	259	97	0.75	D-Fructose 6-phosphate	Carbohydrates	Carbohydrates	maf0201	4120000	32500000	1.32996e+07	5.73694e+06	43.14	0.409659	maf0201	15100000	19300000	18800000	7800000	27100000	16200000	9820000	5530000	7930000	7130000	12800000	11800000	11200000	11500000	6670000	12700000	10400000	10400000	22500000	10600000	14000000	14500000	7330000	10400000	7100000	14800000	13700000	11400000	9190000	9510000	10500000	13400000	10500000
91	maf0753	Negative	259	97	0.75	D-Fructose 6-phosphate-disodium salt	Carbohydrates	Carbohydrates	maf0753	2450000	108000000	3.50113e+07	1.74976e+07	49.98	0.392294	maf0753	55800000	64300000	64600000	23300000	50500000	76600000	18400000	12300000	22200000	22400000	7290000	14900000	12800000	12500000	19600000	20900000	15100000	12600000	4150000	19700000	21300000	12500000	14700000	12500000	13100000	19700000	14100000	16100000	27200000	15700000	21700000	38300000	28400000
92	maf0667	Negative	193.141	73	0.71	D-glucoronic acid	Carbohydrates	Carbohydrates	maf0667	23000	965000	190822	116458	61.03	0.516228	maf0667	119000	280000	144000	258000	142000	173000	65700	23000	96200	166000	155000	103000	177000	171000	137000	226000	77900	180000	495000	134000	74300	113000	129000	258000	72200	186000	200000	209000	179000	173000	213000	315000	203000
93	maf0583	Negative	259	97	0.71	D-Glucose 6-phosphate	Carbohydrates	Carbohydrates	maf0583	7940000	104000000	3.59028e+07	1.6895e+07	47.06	0.506281	maf0583	61300000	65100000	61400000	22400000	75300000	65400000	28500000	17100000	31900000	26000000	39400000	46900000	30400000	33100000	21900000	41100000	29700000	37300000	73500000	32300000	46100000	42600000	19500000	31400000	20300000	58300000	40800000	34900000	30000000	22500000	24500000	10200000	43600000
94	maf0502	Negative	341.1	179	0.84	galactinol	Carbohydrates	Carbohydrates	maf0502	906000	5770000	2.59299e+06	922298	35.57	0.435282	maf0502	3480000	2600000	3350000	3120000	2920000	3140000	2020000	1290000	2330000	2410000	2240000	4520000	3130000	2310000	2550000	3640000	2590000	3770000	4160000	3750000	3420000	3400000	2250000	3220000	2330000	3820000	2700000	1890000	2110000	1800000	2200000	1240000	2980000
95	maf1967	Positive	197.058	153	0.69	Gluconic acid	Carbohydrates	Carbohydrates	maf1967	5450	284000	91767.8	52211.5	56.9	0.553526	maf1967	78900	6700	144000	40700	20300	77700	69200	79900	138000	34500	105000	28100	41600	41900	57400	36300	49500	17300	84400	20000	108000	168000	50000	44800	55600	88000	56400	163000	28200	79100	26300	51200	75700
96	maf0613	Negative	341.1	113	0.84	Melibiose	Carbohydrates	Carbohydrates	maf0613	9160000	62700000	2.78741e+07	9.36817e+06	33.61	0.367828	maf0613	37600000	32700000	38200000	31100000	28500000	29000000	25600000	19000000	30800000	30800000	25600000	51000000	35200000	39100000	25600000	36100000	26600000	35300000	30400000	17800000	38200000	24400000	17900000	31600000	22700000	39900000	19500000	19800000	22400000	19100000	36600000	20100000	32800000
97	maf2311	Positive	222	144	0.63	N-Acetyl-D-glucosamine	Carbohydrates	Carbohydrates	maf2311	286000	3190000	1.60649e+06	420735	26.19	0.289096	maf2311	999000	2130000	2040000	1820000	1500000	1580000	2000000	1180000	1400000	1630000	1950000	1370000	1760000	2480000	1400000	1350000	1830000	1720000	1550000	1920000	1900000	1310000	1790000	2220000	1780000	1350000	1870000	1330000	1370000	1980000	1620000	1090000	1840000
98	maf0544	Negative	503.44	179	0.78	Raffinose	Carbohydrates	Carbohydrates	maf0544	4910000	45700000	1.64882e+07	6.10741e+06	37.04	0.662338	maf0544	19000000	15700000	19900000	19700000	14100000	24700000	12800000	13600000	19500000	14800000	18600000	13900000	18700000	14300000	12100000	20500000	13300000	19600000	8460000	11300000	21900000	12300000	14600000	14000000	10800000	10200000	26000000	12300000	13200000	13000000	15100000	14600000	11900000
99	maf1536	Negative	163	58.8	0.71	Rhamnose	Carbohydrates	Carbohydrates	maf1536	15000	142000	70911	23050.7	32.51	0.584021	maf1536	75800	52800	74800	76500	63800	120000	32000	19200	54400	38400	66000	78700	49600	39000	42700	89200	62900	52200	69900	68200	50100	62100	30700	77900	41600	81700	64500	49400	56900	61100	49500	60000	32000
100	maf0926	Negative	229.02	96.97	0.71	Ribulose-5-phosphate	Carbohydrates	Carbohydrates	maf0926	59800	1780000	547906	308628	56.33	0.673585	maf0926	662000	693000	1220000	347000	690000	815000	305000	124000	354000	333000	841000	732000	413000	726000	244000	565000	297000	499000	1290000	298000	603000	663000	265000	402000	284000	1060000	783000	466000	454000	336000	405000	276000	447000
101	maf0055	Negative	305	125	2.31	(+)-Gallocatechin (GC)	Catechin derivatives	Catechin derivatives	maf0055	876000	8810000	4.07739e+06	1.44812e+06	35.52	0.642567	maf0055	6460000	3290000	2340000	4260000	4210000	3660000	3530000	4960000	6040000	5790000	3760000	3880000	2470000	4760000	5810000	6120000	4040000	7900000	2040000	4230000	1210000	2980000	4010000	2890000	3240000	2610000	7770000	7440000	3440000	4150000	4610000	4500000	3960000
102	maf1871	Negative	289.079	245	3.02	Catechin	Catechin derivatives	Catechin derivatives	maf1871	194000	5680000	1.6277e+06	800396	49.17	0.637515	maf1871	2450000	1050000	968000	739000	1030000	662000	1550000	1900000	2590000	1880000	1670000	1350000	696000	1900000	2720000	3560000	1550000	3390000	734000	2180000	774000	944000	2810000	2040000	1970000	1120000	2860000	2770000	1040000	1720000	1520000	1690000	2380000
103	maf2155	Positive	443.1	272.8	3.94	Catechin gallate (CG)	Catechin derivatives	Catechin derivatives	maf2155	22500	5260000	729211	904157	123.99	0.861214	maf2155	235000	1020000	273000	128000	156000	124000	920000	1340000	4020000	1460000	1140000	211000	340000	1270000	265000	937000	97600	3620000	170000	823000	286000	171000	2490000	860000	283000	134000	2110000	588000	239000	1340000	1510000	163000	211000
104	maf0248	Negative	865.1	407.1	3.51	Catechin-catechin-catechin	Catechin derivatives	Catechin derivatives	maf0248	6550	1400000	132123	129541	98.05	0.61979	maf0248	307000	50500	38000	24300	26100	27000	104000	230000	154000	118000	94200	79300	15000	117000	255000	486000	130000	258000	40400	209000	42900	56600	278000	180000	242000	88200	271000	368000	55200	86100	129000	111000	315000
105	maf2972	Positive	443	123	3.95	Epicatechin gallate (ECG)	Catechin derivatives	Catechin derivatives	maf2972	49400	15400000	2.02422e+06	2.52842e+06	124.91	0.839999	maf2972	744000	3050000	841000	318000	394000	364000	3200000	4310000	11600000	3490000	2920000	623000	991000	3660000	732000	2670000	310000	10000000	522000	2140000	781000	375000	7960000	2320000	1180000	480000	6090000	1630000	581000	3820000	4240000	371000	718000
106	maf0847	Negative	561.1	289.2	3.07	Epicatechin-epiafzelechin	Catechin derivatives	Catechin derivatives	maf0847	166000	8490000	1.98652e+06	1.46004e+06	73.5	0.724013	maf0847	2220000	1080000	1080000	816000	1360000	446000	1800000	2750000	2550000	1950000	1760000	1320000	685000	1490000	4740000	2360000	1610000	3320000	941000	2430000	541000	1400000	4410000	3450000	2620000	1430000	4840000	8490000	1960000	1630000	1380000	1230000	1930000
107	maf1687	Negative	457.2	169	3.37	Epigallate catechin gallate (EGCG)	Catechin derivatives	Catechin derivatives	maf1687	183000	28000000	2.634e+06	2.65763e+06	100.9	0.861379	maf1687	2980000	2830000	1880000	1870000	1870000	1890000	3190000	3140000	10300000	3920000	3040000	1220000	1060000	3640000	1930000	2020000	825000	10400000	1140000	1980000	406000	1350000	4710000	1040000	1430000	1110000	8400000	4990000	1910000	3760000	3850000	917000	751000
108	maf0059	Negative	305	125	2.28	Epigallocatechin (EGC)	Catechin derivatives	Catechin derivatives	maf0059	14000000	142000000	6.51401e+07	2.28459e+07	35.07	0.638942	maf0059	113000000	51400000	39000000	68400000	64800000	61200000	52500000	77700000	101000000	85800000	61200000	63000000	38800000	77000000	91600000	96400000	64800000	124000000	30700000	63400000	17600000	46300000	65800000	44100000	55000000	43300000	123000000	109000000	54400000	65900000	66700000	70900000	58500000
109	maf2322	Positive	459	139	3.4	Gallate catechin gallate (GCG)	Catechin derivatives	Catechin derivatives	maf2322	48000	5710000	717674	661655	92.19	0.79256	maf2322	804000	858000	416000	555000	539000	770000	844000	724000	3200000	1300000	836000	453000	278000	1210000	511000	745000	151000	3260000	362000	446000	122000	388000	1240000	360000	535000	379000	1800000	1240000	621000	1050000	1160000	275000	233000
110	maf2591	Positive	459.1	151	3.4	Gallocatechin 3-O-gallate	Catechin derivatives	Catechin derivatives	maf2591	5800	946000	108928	100720	92.47	0.708323	maf2591	93000	114000	75300	74700	65600	90700	103000	102000	435000	211000	146000	75600	43700	143000	65800	113000	31000	465000	48100	74800	19000	47200	242000	69200	59100	49900	327000	193000	81800	147000	140000	42000	48700
111	maf0555	Negative	593.1	285.6	4	Gallocatechin-catechin	Catechin derivatives	Catechin derivatives	maf0555	11800	1720000	229332	223882	97.62	0.99999	maf0555	133000	301000	89600	140000	606000	112000	246000	359000	90000	134000	125000	41100	89400	135000	101000	147000	171000	213000	25600	58500	78100	127000	101000	96000	159000	52500	801000	488000	63700	141000	142000	38900	111000
112	maf2529	Positive	611.2	287.1	2.06	Gallocatechin-gallocatechin	Catechin derivatives	Catechin derivatives	maf2529	87300	5190000	1.5811e+06	827710	52.35	0.77154	maf2529	3700000	1260000	577000	2290000	2280000	2120000	852000	1740000	2590000	1890000	1430000	1310000	545000	1680000	1210000	2550000	1300000	3160000	581000	4840000	298000	872000	1180000	548000	724000	736000	2550000	2460000	948000	1710000	2190000	2140000	1100000
113	maf0068	Negative	289	245	3.02	L-Epicatechin	Catechin derivatives	Catechin derivatives	maf0068	2960000	68500000	2.31795e+07	1.02923e+07	44.4	0.616836	maf0068	33200000	18000000	14200000	13000000	15800000	10000000	21600000	28700000	36000000	29600000	22700000	21600000	11200000	27300000	38900000	49000000	22900000	43500000	11100000	29400000	10600000	13200000	38000000	29300000	27800000	18600000	40700000	39900000	18100000	23700000	22200000	22100000	34500000
114	maf2845	Positive	155	109	2.62	Protocatechuic acid	Catechin derivatives	Catechin derivatives	maf2845	17100	349000	117168	56086.3	47.87	0.671158	maf2845	119000	126000	47000	122000	230000	133000	153000	313000	128000	119000	132000	105000	69500	127000	111000	130000	140000	144000	182000	111000	62200	83100	163000	141000	184000	109000	56100	129000	147000	98400	112000	122000	152000
115	maf0944	Negative	137.1	108.4	3.08	Protocatechuic aldehyde	Catechin derivatives	Catechin derivatives	maf0944	4040	135000	33553.4	18279	54.48	0.557385	maf0944	58000	20200	22900	21800	15200	20500	18800	27000	31000	14300	21900	21100	15000	27300	32400	61100	21000	49000	13800	36400	18700	20700	38900	37500	33400	17500	68100	40500	23800	22200	24200	39200	36900
116	maf0719	Negative	221	191	4.29	Isofraxidin	Coumarin and its derivatives	Coumarin and its derivatives	maf0719	797000	28200000	5.06651e+06	2.99562e+06	59.13	0.612686	maf0719	4620000	3590000	3000000	4070000	3210000	1890000	3410000	3530000	3000000	4310000	2660000	4920000	3490000	3210000	5390000	6190000	2970000	8220000	4460000	5440000	3470000	4010000	4370000	5830000	6690000	10400000	6430000	5740000	7000000	5240000	5670000	4850000	7550000
117	maf3027	Positive	179.03	133	2.82	Daphnetin	Coumarin and its derivatives	Coumarins	maf3027	67000	6340000	863839	517530	59.91	0.906304	maf3027	1400000	794000	297000	653000	797000	655000	820000	1050000	431000	552000	806000	609000	287000	793000	458000	957000	922000	2080000	535000	410000	154000	647000	645000	909000	1240000	549000	982000	1530000	1100000	1270000	745000	674000	777000
118	maf1703	Negative	177	133.2	3.09	Esculetin (6,7-dihydroxycoumarin)	Coumarin and its derivatives	Coumarins	maf1703	2430	107000	24967.9	16146.6	64.67	0.350487	maf1703	6500	36100	13200	21300	11200	14700	12100	15000	12200	65700	12700	21700	11100	15900	34700	17600	24100	13200	5380	30900	25800	5500	13600	21600	31500	29300	19500	21500	10500	19200	35300	2430	16800
119	maf2899	Positive	341	179	2.82	Esculin (6,7-Dihydroxycoumarin-6-glucoside)	Coumarin and its derivatives	Coumarins	maf2899	1120000	125000000	1.93093e+07	1.11871e+07	57.94	0.887383	maf2899	30700000	17300000	7020000	15600000	17500000	14400000	17000000	22600000	8900000	11300000	16400000	13200000	6800000	16100000	10200000	19600000	25700000	48000000	11500000	10900000	4340000	14800000	15400000	20900000	26300000	11700000	20600000	34300000	23400000	27400000	16100000	14500000	17500000
120	maf3026	Positive	369.119	207.1	3.42	N-sinapoyl hydroxycoumarin	Coumarin and its derivatives	Coumarins	maf3026	8280	247000	73967.8	38854.3	52.53	0.617963	maf3026	72400	36200	166000	99800	110000	38600	76100	76000	82200	51100	42400	96700	38800	48200	40500	72300	178000	89700	98700	171000	47700	42500	59300	37500	95500	64100	59700	72700	92300	85300	60700	80200	42000
121	maf1949	Positive	193.1	133	4.21	Scopoletin (7-Hydroxy-5-methoxycoumarin)	Coumarin and its derivatives	Coumarins	maf1949	108000	67000000	2.7809e+06	5.4349e+06	195.44	0.531939	maf1949	1070000	1410000	636000	821000	1550000	959000	621000	2060000	2380000	794000	1170000	1780000	906000	1540000	1330000	2400000	812000	11700000	385000	1670000	494000	584000	1350000	1690000	1190000	3180000	1550000	1430000	2560000	3090000	2400000	32700000	2090000
122	maf2338	Positive	355.1	193	3.07	Scopolin	Coumarin and its derivatives	Coumarins	maf2338	1360000	180000000	2.63067e+07	2.15007e+07	81.73	0.633931	maf2338	23700000	48600000	11100000	17300000	16900000	10900000	20700000	17000000	21300000	12900000	31200000	15100000	12900000	14300000	12400000	21800000	9460000	40100000	9880000	30000000	7240000	20300000	26000000	21200000	28600000	25100000	23300000	69200000	49500000	57500000	42800000	35400000	34700000
123	maf0828	Negative	246.1	161.1	1.92	Linamarin-1	Cyanogenic Glycosides	Cyanogenic Glycosides	maf0828	86600	370000	194924	53409.6	27.4	0.842491	maf0828	132000	207000	116000	262000	168000	221000	204000	252000	192000	177000	143000	226000	127000	185000	118000	105000	259000	115000	136000	285000	125000	152000	258000	169000	148000	178000	140000	186000	105000	190000	200000	302000	150000
124	maf0768	Negative	260.1	161.1	2.69	Lotaustralin-1	Cyanogenic Glycosides	Cyanogenic Glycosides	maf0768	31900	207000	102099	32049.7	31.39	0.99999	maf0768	94200	111000	67400	106000	76200	90800	126000	107000	105000	92100	87800	106000	62200	116000	73300	62800	167000	86900	53800	122000	76200	98800	113000	109000	95000	95000	75200	71100	58600	102000	115000	188000	80600
125	maf2118	Positive	459.1	139	3.41	Gallocatechin gallate	Flavone	Flavanols	maf2118	49800	6120000	788017	708264	89.88	0.827216	maf2118	788000	853000	439000	609000	471000	823000	1010000	906000	3590000	1350000	1080000	554000	302000	1250000	532000	795000	170000	2930000	373000	543000	125000	424000	1370000	402000	604000	410000	2270000	1530000	644000	1050000	1150000	203000	235000
126	maf3229	Positive	275	139	3.05	Afzelechin (3,5,7,4'-Tetrahydroxyflavan)	Flavone	Flavanone	maf3229	38400	3860000	881520	525682	59.63	0.744301	maf3229	480000	741000	460000	648000	846000	572000	1110000	1280000	450000	1200000	1050000	949000	506000	1650000	1920000	887000	1550000	924000	576000	1530000	664000	2030000	1270000	1360000	613000	884000	1390000	1980000	639000	1180000	911000	315000	894000
127	maf0006	Negative	463.132	301	3.88	Hesperetin 5-O-glucoside	Flavone	Flavanone	maf0006	27900	18400000	345222	1.11708e+06	323.58	0.99999	maf0006	94100	685000	219000	88900	637000	427000	373000	310000	863000	380000	261000	117000	106000	380000	78100	201000	454000	858000	132000	189000	130000	208000	178000	175000	268000	99300	792000	249000	65000	293000	240000	144000	194000
128	maf0912	Negative	609.2	301	3.73	Hesperetin 7-O-neohesperidoside (Neohesperidin)	Flavone	Flavanone	maf0912	1490000	98000000	1.20115e+07	1.23512e+07	102.83	0.848561	maf0912	6480000	16700000	9420000	5470000	29100000	8480000	11900000	14600000	11700000	7480000	7920000	2090000	5440000	10600000	5770000	7940000	9380000	28900000	1620000	5100000	4310000	4570000	5730000	8740000	6200000	3080000	31700000	14700000	3270000	11500000	10300000	2260000	7550000
129	maf0730	Negative	609.19	301	3.73	Hesperetin 7-rutinoside (Hesperidin)	Flavone	Flavanone	maf0730	307000	23600000	2.78601e+06	2.95795e+06	106.17	0.858855	maf0730	1420000	3690000	2220000	1390000	6910000	1950000	3040000	3110000	2590000	1760000	1800000	468000	1110000	2340000	1280000	1690000	2100000	6530000	394000	1110000	1010000	1080000	1160000	1880000	1440000	638000	7350000	3670000	744000	2730000	2360000	488000	1650000
130	maf1260	Negative	477.1	357.1	3.82	Hesperetin O-Glucuronic acid	Flavone	Flavanone	maf1260	41500	682000	197013	103554	52.56	0.592648	maf1260	460000	218000	182000	127000	197000	260000	160000	281000	261000	142000	195000	365000	121000	168000	195000	284000	115000	356000	127000	200000	77300	55700	226000	182000	208000	83200	517000	361000	177000	74700	130000	338000	237000
131	maf1774	Negative	433.121	313	3.7	Isohemiphloin	Flavone	Flavanone	maf1774	632	3390000	95831.6	393598	410.72	0.853503	maf1774	2090000	15600	3070	7440	4330	18700	23100	12400	11800	6640	10600	7400	3530	594000	5090	16600	13700	17400	6100	8490	9970	483000	9290	15100	11100	6060	29700	9290	6930	3790	9240	1990000	3280
132	maf1869	Negative	271.069	151	5.66	Naringenin	Flavone	Flavanone	maf1869	1950	175000	14337.8	16846	117.49	0.367199	maf1869	28000	7310	11800	7290	12600	7060	11100	13700	17900	12100	10600	11500	5840	13900	5470	47600	8780	175000	8160	16500	9880	11100	25100	6020	7450	7410	41700	10700	6580	22700	19100	26900	24500
133	maf3179	Positive	435.121	273	3.87	Naringenin 7-O-glucoside (Prunin)	Flavone	Flavanone	maf3179	35400	1770000	389160	243696	62.62	0.783671	maf3179	420000	455000	314000	183000	344000	340000	320000	709000	572000	341000	303000	424000	141000	372000	570000	473000	252000	680000	199000	519000	168000	229000	361000	357000	226000	219000	670000	572000	288000	411000	332000	930000	410000
134	maf1043	Negative	579.179	271	4.04	Naringenin 7-O-neohesperidoside (Naringin)	Flavone	Flavanone	maf1043	3200	2240000	53151	187060	351.94	0.329006	maf1043	13300	20700	32500	16500	25500	45400	40000	63100	17500	28900	29600	48800	72100	45600	25100	14500	18600	58300	22000	44300	104000	64400	57600	38400	27600	44200	942000	19600	26300	18300	139000	32400	24900
135	maf1645	Negative	579.2	271	3.44	Naringenin 7-O-rutinoside (Narirutin)	Flavone	Flavanone	maf1645	356	3360000	170019	326902	192.27	0.926718	maf1645	2620	203000	1980	1780	426	423	291000	350000	165000	249000	241000	2100	125000	273000	5050	677000	1790	398000	3510	262000	254000	1700	447000	515000	5700	2920	888000	14100	765	446000	479000	1190	5700
136	maf0686	Negative	579.2	459.3	3.94	Naringin	Flavone	Flavanone	maf0686	19700	391000	96347.2	48323.4	50.16	0.700024	maf0686	215000	99800	102000	74800	79800	90500	92900	118000	86600	62500	101000	96000	46000	63000	80800	92300	49400	182000	47000	76400	46200	63100	120000	48300	123000	44400	215000	108000	84300	84800	88200	66500	86000
137	maf1320	Negative	273.084	167	5.59	Phloretin	Flavone	Flavanone	maf1320	6440	1580000	101080	136618	135.16	0.645398	maf1320	499000	40700	126000	22400	161000	73200	23900	58400	48500	54300	91200	62400	27400	51500	58500	321000	86200	217000	109000	147000	20400	25500	199000	34400	318000	208000	913000	56400	27700	200000	155000	124000	336000
138	maf3267	Positive	355.15	178.5	8.47	Xanthohumol	Flavone	Flavanone	maf3267	739	19400	5574.03	3092.72	55.48	0.638739	maf3267	2970	2630	3440	4800	3100	1890	9010	1820	2400	4460	5970	3930	2640	5760	2660	2030	3550	19400	3680	4640	1880	7660	4800	4730	3960	7320	12800	7570	7080	7180	6010	2540	6510
139	maf1288	Negative	303.1	125	4.16	(2R,3R)-Dihydroquercetin	Flavone	Flavone	maf1288	5010	3090000	58973.2	181868	308.39	0.838397	maf1288	79900	23200	29000	48400	27500	37800	28500	82100	64000	27900	25800	51900	15300	35400	75000	98300	39700	88300	21800	78100	39300	14500	61800	44500	97600	14300	115000	60900	12500	35100	40500	377000	58400
140	maf0015	Negative	271	150.9	5.67	4',5,7-Trihydroxyflavanone	Flavone	Flavone	maf0015	1850	190000	15605.5	17910.8	114.77	0.466668	maf0015	25600	7430	18800	7010	15300	11300	16300	11800	19600	14100	14500	12400	6770	16700	10200	42200	7140	184000	7740	18100	5620	5340	21200	5240	11400	12100	57100	16100	10300	23600	22400	21000	27300
141	maf2793	Positive	285.069	270	7	Acacetin	Flavone	Flavone	maf2793	199	5640	1529.08	793.589	51.9	0.0518058	maf2793	1570	1080	1210	1890	2420	1920	3010	2290	953	2970	1900	754	918	2970	1570	1800	1200	2070	2430	2200	730	3940	997	2440	2760	1680	3540	3150	1410	2210	2270	685	2210
142	maf2934	Positive	461.1	257.1	3.84	Acacetin O-glucuronic acid	Flavone	Flavone	maf2934	4160	360000	23879.5	22053.8	92.35	0.336722	maf2934	40200	36100	21100	24900	16400	32600	21900	22900	17200	7810	16600	21200	13000	15900	17500	33700	15000	33200	25100	12300	11900	7200	30600	25600	30500	6250	32900	42700	15800	29200	11700	29800	19500
143	maf0872	Negative	537.09	375	6.02	Amentoflavone	Flavone	Flavone	maf0872	37.6	78300	1333.12	5705.67	427.99	9.99981e-06	maf0872	170	469	626	110	48	430	702	16600	717	47.7	78.4	98.7	513	173	240	629	3600	284	555	410	506	7840	10400	577	373	46.5	413	293	3060	525	58.6	614	2360
144	maf2619	Positive	433.106	271.01	3.55	Apigenin 5-O-glucoside	Flavone	Flavone	maf2619	10800	2130000	226122	301705	133.43	0.913577	maf2619	120000	456000	14600	20900	111000	99700	232000	336000	430000	436000	253000	88500	156000	560000	16000	785000	20300	280000	45200	607000	189000	63800	190000	634000	37300	53300	1760000	75000	81500	258000	223000	142000	44100
145	maf0657	Negative	431.1	269.1	4.12	Apigenin 7-O-glucoside (Cosmosiin)	Flavone	Flavone	maf0657	877	62000	13330.7	9221.14	69.17	0.384768	maf0657	25800	12900	16100	5680	4040	5380	9760	7590	26300	7980	8430	14100	3790	22500	8500	20700	8290	22500	13200	18000	10600	2840	25700	14700	7130	12300	27100	45300	5010	10400	7950	26200	19800
146	maf1731	Negative	739.1	269.2	3.71	Apigenin O-hexosyl-O-rutinoside	Flavone	Flavone	maf1731	433	105000	8915.04	12529.4	140.54	0.629241	maf1731	4550	23400	18700	3900	4300	2460	16700	3910	8220	4960	491	6510	1960	9890	4400	2460	2740	36200	3900	3380	9280	977	10000	8800	3640	471	7970	62700	947	2360	5400	1340	20500
147	maf0688	Negative	447.1	285	4.16	Astragalin	Flavone	Flavone	maf0688	706	699000	44769.2	76188.3	170.18	0.781871	maf0688	9590	71400	31700	7440	153000	56200	14100	43300	20300	39000	7880	15100	12300	26800	5800	8320	94800	28200	5660	25400	13000	15300	49900	8030	34600	5400	139000	12400	6470	23100	16100	21800	8380
148	maf1577	Negative	433.4	300.8	4.04	avicularin	Flavone	Flavone	maf1577	901	744000	30522	66182.1	216.83	0.800206	maf1577	32700	12600	8480	28200	55800	31700	6390	82000	63000	20900	5270	6790	6720	9990	11100	5730	13600	20400	3290	16500	7180	1910	18100	9680	17200	4290	31700	6710	7490	8940	9370	1830	13800
149	maf1236	Negative	461.1	299.1	3.91	Chrysoeriol 5-O-hexoside	Flavone	Flavone	maf1236	1920	1040000	26255.3	66196.3	252.13	0.717803	maf1236	19100	33000	2000	2370	44900	34000	8860	10900	27200	17200	11400	3360	11400	23500	5980	3570	15200	12100	4910	6820	4570	12900	15800	18700	17800	5600	19300	20400	8420	9040	23900	17200	3520
150	maf1287	Negative	461.1	299.2	3.92	Chrysoeriol 7-O-hexoside	Flavone	Flavone	maf1287	1410	916000	24600.2	58860	239.27	0.725673	maf1287	11000	26400	24400	15300	33100	23700	12800	14900	33100	19500	5550	9830	8080	13700	11100	3070	23100	33100	7400	10900	16400	5600	2300	9700	17300	11200	20700	5900	11900	9670	14100	14600	15800
151	maf1280	Negative	287.1	259	4.65	Dihydrokaempferol	Flavone	Flavone	maf1280	11100	500000	62836.1	54555.5	86.82	0.82992	maf1280	41200	57800	39500	64500	68900	42100	42900	73200	59300	74600	62500	37300	33000	74600	265000	51200	35500	213000	25400	44200	21000	33500	42500	30200	40500	20800	81300	87600	49700	82700	42300	110000	20400
152	maf1923	Positive	465.1	303	3.76	Hyperoside	Flavone	Flavone	maf1923	186000	89600000	1.12504e+07	1.12582e+07	100.07	0.870409	maf1923	5900000	15100000	8020000	5930000	28400000	9730000	10600000	13000000	10800000	6820000	7030000	1880000	4290000	9180000	5020000	7820000	7860000	25500000	1400000	4540000	3790000	4400000	4990000	8450000	6590000	2870000	22600000	13000000	2840000	10200000	9330000	2310000	6390000
153	maf1963	Positive	465.1	303	3.76	Isoquercitroside	Flavone	Flavone	maf1963	154000	87400000	1.07768e+07	1.08458e+07	100.64	0.864249	maf1963	5500000	14500000	6030000	5520000	27600000	9320000	10500000	12500000	10500000	6630000	6720000	1830000	3910000	8910000	4620000	7600000	7780000	25000000	1320000	4210000	3410000	4250000	4820000	7850000	5990000	2970000	22400000	12600000	2730000	10000000	8710000	2200000	6030000
154	maf2540	Positive	449	287.1	4	Luteolin 7-O-glucoside	Flavone	Flavone	maf2540	245000	65000000	9.17829e+06	8.70144e+06	94.8	0.870815	maf2540	5650000	11300000	3050000	5940000	26400000	6770000	9990000	13400000	3200000	4850000	5120000	1910000	2750000	5540000	4150000	4980000	6810000	8900000	976000	2200000	2930000	4590000	3170000	4070000	6870000	1990000	23200000	17800000	2390000	5950000	5100000	1810000	3760000
155	maf2799	Positive	449.1	287.2	4.01	Luteolin 7-O-glucoside (Cynaroside)	Flavone	Flavone	maf2799	299000	93300000	1.29021e+07	1.22843e+07	95.21	0.877938	maf2799	7830000	15800000	4330000	8340000	36500000	9390000	13500000	20100000	4240000	6620000	7520000	2650000	3930000	7870000	5800000	7040000	9040000	12800000	1450000	3140000	4210000	6500000	4520000	5810000	9360000	2870000	32300000	24700000	3440000	8150000	7100000	2500000	5130000
156	maf2678	Positive	581.2	383.2	3.82	Luteolin O-hexosyl-O-pentoside	Flavone	Flavone	maf2678	36700	2660000	788330	404717	51.34	0.762981	maf2678	2090000	1220000	968000	605000	996000	1290000	657000	1090000	874000	436000	780000	1100000	333000	729000	701000	1070000	444000	1510000	476000	678000	386000	146000	939000	645000	943000	508000	1540000	1570000	649000	296000	532000	1200000	636000
157	maf2096	Positive	481.1	318.8	3.49	myricetin 3-O-galactoside	Flavone	Flavone	maf2096	13300	15900000	262005	954117	#N/A	#N/A	maf2096	78700	330000	87300	113000	596000	326000	219000	196000	1120000	252000	94200	78100	37300	274000	30500	134000	236000	764000	33300	60500	16900	36300	42800	57800	146000	16600	562000	102000	46100	221000	220000	233000	78200
158	maf2356	Positive	477.14	315	5.6	O-methylChrysoeriol 5-O-hexoside	Flavone	Flavone	maf2356	772	1460000	45016.6	111783	248.32	0.868937	maf2356	7540	39500	4940	9960	6130	5930	9870	7940	1960	1790	3680	4010	4910	21500	8910	22600	3750	18100	4280	93600	772	835	23500	137000	2520	1020	84600	907000	4760	9680	5300	53700	2550
159	maf0398	Negative	435.1	166.7	4.45	phloretin 2'-O-glucoside	Flavone	Flavone	maf0398	201000	10500000	2.25863e+06	1.60394e+06	71.01	0.728809	maf0398	7750000	2110000	4320000	734000	5830000	1180000	1760000	1830000	3350000	3220000	1040000	1460000	1080000	2670000	1690000	5170000	1600000	3990000	1350000	1580000	382000	776000	1950000	2000000	1560000	1690000	10500000	2060000	1900000	2680000	3520000	4220000	2860000
160	maf3164	Positive	479.118	317.1	3.48	Selgin 5-O-hexoside	Flavone	Flavone	maf3164	62600	15800000	2.8911e+06	2.16134e+06	74.76	0.858002	maf3164	3050000	5940000	2190000	2090000	3940000	3030000	1880000	3760000	5110000	999000	1290000	1110000	1020000	1340000	846000	1700000	2830000	5560000	977000	1160000	1210000	1340000	1830000	1350000	1700000	1330000	4330000	3340000	628000	2060000	2520000	636000	1940000
161	maf1992	Positive	479.3	317.1	4.07	Selgin 7-O-hexoside	Flavone	Flavone	maf1992	39400	17400000	2.46406e+06	2.19291e+06	89	0.866277	maf1992	2470000	3510000	1120000	1220000	3990000	1660000	2550000	1920000	2190000	1110000	1960000	475000	824000	1980000	1120000	2010000	1260000	4160000	743000	1310000	1480000	1120000	1160000	1840000	2690000	1190000	6710000	3200000	885000	2440000	2010000	529000	2430000
162	maf2485	Positive	347	153.2	4.06	Spinacetin	Flavone	Flavone	maf2485	4260	2090000	78125.3	127946	163.77	0.811216	maf2485	109000	116000	40400	80200	133000	73400	37500	80000	120000	31500	70800	53300	14700	35500	42500	58700	34400	155000	23500	41900	36400	26900	43800	22100	48300	26800	134000	82500	49400	89300	67600	41500	47100
163	maf2430	Positive	509.2	347.1	4.06	Syringetin 5-O-hexoside	Flavone	Flavone	maf2430	4770	8020000	220633	479331	217.25	0.744119	maf2430	369000	367000	85600	264000	358000	215000	127000	165000	258000	34000	78300	54300	35200	152000	67900	125000	56700	482000	52600	71100	66600	51300	107000	48800	165000	55800	409000	140000	93900	216000	216000	83300	127000
164	maf3088	Positive	303	257	3.88	Tricetin	Flavone	Flavone	maf3088	35300	16100000	2.12701e+06	2.14167e+06	100.69	0.86391	maf3088	1140000	3090000	1340000	1130000	5600000	1750000	1880000	2140000	2030000	1220000	1290000	378000	743000	1680000	952000	1390000	1480000	4740000	278000	881000	724000	743000	1030000	1690000	1200000	584000	4060000	2190000	544000	1860000	1450000	383000	1300000
165	maf0271	Negative	329	314	5.77	Tricin	Flavone	Flavone	maf0271	4380	281000	29295.3	31739.5	108.34	0.715407	maf0271	236000	16100	14900	17800	10700	21900	13700	22300	28200	18600	18700	20000	10100	13200	18700	133000	13600	50600	15300	17800	13300	9460	56800	8880	73900	23800	35300	21700	15000	28800	21800	104000	90500
166	maf1678	Negative	491.1	329.1	4.1	Tricin 5-O-hexoside	Flavone	Flavone	maf1678	13500	347000	120180	58040.8	48.29	0.245684	maf1678	214000	165000	74300	147000	65200	81300	108000	112000	46800	58200	109000	51900	37600	91400	89500	114000	78100	296000	53500	61700	47600	77400	40600	15600	24500	43000	90400	40500	112000	151000	183000	121000	82300
167	maf1646	Negative	637.1	329.2	3.8	Tricin 5-O-rutinoside	Flavone	Flavone	maf1646	465	884000	21587.6	52754.7	244.37	0.624524	maf1646	16900	13700	11600	10100	38500	24800	3470	7580	9630	4530	1940	2540	14800	6870	1500	11400	4260	21300	1500	2990	2510	1460	1940	13400	4040	1430	32800	1810	2230	17200	14100	1570	3530
168	maf0796	Negative	491.1	315.1	4.34	Tricin 7-O-hexoside	Flavone	Flavone	maf0796	660	49800	9297.89	6779.32	72.91	0.45925	maf0796	34000	7760	4660	13500	8240	11200	7210	8290	13200	7810	7870	12200	2460	6110	6180	10800	3570	24400	2880	5060	2490	2500	13300	3830	12900	4630	31800	25600	3870	11500	14300	15300	7430
169	maf2815	Positive	567.3	405.2	3.79	Tricin O-glycerylhexoside	Flavone	Flavone	maf2815	5030	315000	78230.2	47992.7	61.35	0.470336	maf2815	121000	115000	65100	63500	33100	110000	44800	48900	77900	34200	111000	103000	16600	18700	68700	74200	48700	87700	47600	49500	29100	69900	121000	87800	88800	42700	176000	310000	82200	181000	95200	63200	103000
170	maf0576	Negative	521.1	329.2	3.88	Tricin O-saccharic acid	Flavone	Flavone	maf0576	342000	4370000	1.39516e+06	607527	43.55	0.962469	maf0576	1570000	1100000	687000	1120000	1290000	1220000	869000	2020000	1830000	1960000	4370000	1250000	1150000	1350000	1800000	1530000	1520000	1970000	1490000	2270000	412000	1160000	1010000	1350000	1210000	1490000	2240000	1610000	1040000	2640000	2430000	1130000	1230000
171	maf0710	Negative	535	491.3	3.79	Tricin O-sinapic acid	Flavone	Flavone	maf0710	17500	177000	59215.4	25771.5	43.52	0.584787	maf0710	39700	60100	33700	70200	26500	47300	72300	116000	63300	78600	44700	83900	29700	90200	106000	34200	66700	70400	40500	56800	40700	23200	70200	21600	74500	53500	70900	42200	49900	61700	76700	76200	84600
172	maf1484	Negative	313.08	298.05	7.19	Velutin	Flavone	Flavone	maf1484	452	121000	18708.2	17445.7	93.25	0.681572	maf1484	10800	7340	4240	28300	15200	7620	47000	5500	452	26000	54100	2220	7740	22400	54000	5000	3880	13700	9460	35400	3140	32600	22700	56500	29300	30800	21800	14100	31900	48900	23100	5800	9520
173	maf3269	Positive	581.1	431.3	3.81	6-C-hexosyl luteolin O-pentoside	Flavone	Flavone C-glycosides	maf3269	70700	5690000	1.6686e+06	838703	50.26	0.793618	maf3269	3780000	2590000	1940000	1230000	1930000	2640000	1340000	2170000	1930000	934000	1510000	2330000	747000	1560000	1470000	2300000	1050000	3030000	1060000	1280000	702000	438000	2090000	1490000	2080000	1000000	3130000	3250000	1350000	737000	1130000	2670000	1480000
174	maf2418	Positive	627.1	465.2	3.27	6-C-hexosyl-hesperetin O-hexoside	Flavone	Flavone C-glycosides	maf2418	7050	1980000	230805	255671	110.77	0.859226	maf2418	181000	523000	247000	117000	445000	212000	224000	299000	532000	121000	101000	95800	78900	15300	10800	81100	235000	485000	7050	111000	129000	104000	41700	91300	139000	17500	206000	248000	71800	125000	128000	64500	111000
175	maf3367	Positive	757.2	595.2	3.45	8-C-hexosyl-apigenin O-hexosyl-O-hexoside	Flavone	Flavone C-glycosides	maf3367	14900	3120000	486078	461148	94.87	0.924701	maf3367	342000	1110000	140000	410000	1280000	402000	573000	954000	375000	317000	318000	190000	180000	285000	148000	237000	297000	189000	50000	96000	124000	289000	203000	195000	349000	73500	356000	719000	147000	267000	295000	70300	212000
176	maf2717	Positive	627.1	465.1	2.97	8-C-hexosyl-hesperetin O-hexoside	Flavone	Flavone C-glycosides	maf2717	8010	1680000	201797	234532	116.22	0.99999	maf2717	115000	451000	213000	65100	385000	133000	213000	197000	333000	142000	91700	101000	147000	81300	86600	76000	147000	397000	17800	120000	76600	147000	102000	62100	119000	57600	284000	129000	73900	102000	159000	32500	84600
177	maf2542	Positive	611.1	317.1	4.02	8-C-hexosyl-kaempferol O-hexoside	Flavone	Flavone C-glycosides	maf2542	2760	622000	55398.6	72627.7	131.1	0.863712	maf2542	77100	22900	49500	37700	96100	170000	11800	120000	220000	44500	10700	14300	5880	18200	64800	35000	15900	58300	10300	20400	14000	19600	43900	50700	120000	17800	46600	37200	6640	27200	11800	11900	50600
178	maf2901	Positive	581.1	419.1	3.82	8-C-hexosyl-luteolin O-pentoside	Flavone	Flavone C-glycosides	maf2901	51200	4770000	1.44692e+06	708020	48.93	0.77807	maf2901	3910000	1890000	1550000	1100000	1870000	2280000	1070000	1910000	1530000	800000	1290000	2090000	646000	1410000	1100000	2080000	1030000	2640000	933000	1230000	618000	356000	1480000	1330000	1720000	1010000	2660000	2690000	1210000	805000	1190000	2330000	1180000
179	maf2436	Positive	433.113	283.1	3.84	Apigenin C-glucoside	Flavone	Flavone C-glycosides	maf2436	3740	219000	40395.5	22485.5	55.66	0.434936	maf2436	55000	24000	34100	32900	28800	75200	45800	55300	56900	25300	27300	52900	8120	47200	28000	49500	62100	57300	23500	33000	31300	40700	42100	22200	27800	26800	54700	117000	31300	29100	29500	86800	26500
180	maf3141	Positive	565.1	433.3	3.82	C-hexosyl-apigenin C-pentoside	Flavone	Flavone C-glycosides	maf3141	3960	324000	79319.6	42882.8	54.06	0.697155	maf3141	171000	128000	93700	37500	128000	125000	67600	94800	88100	27100	78100	126000	49900	58200	81300	78700	39100	150000	45900	71900	31100	20500	113000	78500	102000	69200	135000	153000	57200	38700	49300	138000	75100
181	maf2353	Positive	757.3	163.2	3.46	C-hexosyl-apigenin O-caffeoylhexoside	Flavone	Flavone C-glycosides	maf2353	2720	1170000	143848	143095	99.48	0.99999	maf2353	83900	255000	52700	84300	356000	85300	172000	305000	126000	82300	83000	75700	64900	104000	54500	61700	120000	64600	16600	32100	50100	100000	64100	64100	93100	19300	81500	252000	41800	97100	84800	16200	100000
182	maf3203	Positive	757.3	595.2	3.45	C-hexosyl-apigenin O-hexosyl-O-hexoside	Flavone	Flavone C-glycosides	maf3203	12700	2630000	418489	395525	94.51	0.94065	maf3203	285000	834000	152000	294000	1000000	356000	566000	857000	343000	255000	223000	167000	195000	206000	158000	186000	253000	146000	43400	74100	171000	311000	151000	145000	232000	43000	316000	630000	134000	232000	321000	60400	216000
183	maf3276	Positive	581.1	515.4	2.79	C-hexosyl-luteolin C-pentoside	Flavone	Flavone C-glycosides	maf3276	8790	221000	76924	36895.9	47.96	0.907301	maf3276	79600	91900	35300	103000	110000	87500	90700	76000	46900	84300	59400	42300	42500	69200	27300	56800	137000	73500	101000	87700	54600	189000	79100	67700	60200	130000	48400	70100	53000	68900	66700	17700	25800
184	maf2035	Positive	787.2	463.1	3.46	C-hexosyl-luteolin O-feruloylhexoside	Flavone	Flavone C-glycosides	maf2035	2100	492000	89485.3	70065.4	78.3	0.855559	maf2035	98500	204000	95600	68800	127000	97000	60500	119000	217000	48400	41900	53400	39600	44300	28800	49900	89500	180000	28600	26600	27100	56300	64100	49700	52100	23800	142000	96100	19700	67200	97800	15300	61900
185	maf3107	Positive	771.21	177.1	4.19	C-pentosyl-chrysoeriol 7-O-feruloylhexoside	Flavone	Flavone C-glycosides	maf3107	497	50700	10564.9	8588.8	81.3	0.390101	maf3107	9920	10200	22500	4320	9520	8500	24800	6440	9020	2450	6950	10600	4090	6420	1360	12400	5310	15900	3740	11600	2660	5860	13800	13900	6510	2390	7350	25200	5630	50700	24900	7710	2460
186	maf1672	Negative	449.1	287	3.39	Eriodictyol C-hexoside	Flavone	Flavone C-glycosides	maf1672	429000	8440000	2.55448e+06	1.25698e+06	49.21	0.856597	maf1672	1290000	1390000	1280000	2480000	2300000	2430000	3000000	4130000	2680000	2360000	2370000	1790000	1060000	2280000	4170000	2070000	2970000	2960000	1270000	1800000	735000	920000	2660000	1610000	2490000	1270000	6080000	5670000	2490000	3150000	2550000	2450000	1600000
187	maf2597	Positive	465.1	303.2	3.75	Hesperetin C-hexoside	Flavone	Flavone C-glycosides	maf2597	160000	86200000	1.0868e+07	1.09656e+07	100.9	0.859484	maf2597	5680000	14000000	7950000	5590000	27900000	9500000	10900000	12200000	10700000	6490000	6520000	1990000	3900000	9170000	4840000	7240000	7680000	25300000	1490000	4500000	3980000	4210000	5040000	7900000	6170000	2970000	22400000	13000000	2880000	10100000	9030000	2010000	6290000
188	maf3278	Positive	789.1	626.8	3.06	Hesperetin C-hexosyl-O-hexosyl-O-hexoside	Flavone	Flavone C-glycosides	maf3278	1090	2960000	123519	240389	194.62	0.828709	maf3278	109000	170000	64300	58200	239000	153000	99800	96100	485000	36700	28200	31600	45400	73000	47000	27400	49100	211000	1090	9030	5630	10300	47500	5310	50600	4330	151000	77100	23200	76700	92800	49100	25700
189	maf2115	Positive	449.1	299	3.45	HoMoorientin	Flavone	Flavone C-glycosides	maf2115	2470	323000	51560	45241	87.74	0.99999	maf2115	42400	124000	20500	32400	86700	57400	61800	84200	42000	34000	28300	19400	11800	28600	31400	48900	43000	40100	19200	25200	31000	47100	28500	37200	48200	9330	22100	70600	26600	44700	37900	6100	20600
190	maf3002	Positive	449.1	299.1	3.45	Luteolin 6-C-glucoside	Flavone	Flavone C-glycosides	maf3002	337	435000	68801	56692.7	82.4	0.706279	maf3002	45900	139000	26300	51100	140000	43900	57300	99500	22700	33000	67900	48900	20500	43500	25900	35700	43900	46900	14000	19400	19300	42800	41200	50400	68100	21400	66600	89800	41000	36100	44600	5360	22900
191	maf1904	Positive	611.2	465.1	3.75	Luteolin 8-C-hexosyl-O-hexoside	Flavone	Flavone C-glycosides	maf1904	9890	6830000	817276	838372	102.58	0.90801	maf1904	453000	1110000	619000	450000	2280000	791000	855000	1080000	753000	527000	551000	183000	306000	674000	360000	563000	527000	1770000	150000	426000	285000	376000	373000	669000	499000	237000	1580000	930000	216000	771000	657000	159000	511000
192	maf3408	Positive	449.1	299.2	3.3	Luteolin C-hexoside	Flavone	Flavone C-glycosides	maf3408	2390	315000	50532.5	44899.2	88.85	0.731123	maf3408	27100	86200	38000	19100	55000	22800	57200	60700	36300	39500	24200	25000	12600	30400	11300	19200	40900	34500	5530	18700	28200	33300	11100	25200	42400	10900	31600	80300	8910	31700	40400	13600	32100
193	maf1978	Positive	757.1	431.4	3.44	Luteolin C-hexosyl-O-rhamnoside O-hexoside	Flavone	Flavone C-glycosides	maf1978	1500	962000	150760	142663	94.63	0.99999	maf1978	108000	315000	37800	121000	341000	121000	231000	300000	131000	77900	73900	70000	60800	78900	88300	79200	123000	57900	14500	28600	29600	103000	67300	61600	94100	11000	75800	228000	45400	88700	79700	14000	77600
194	maf1735	Negative	431.106	311	3.81	Vitexin	Flavone	Flavone C-glycosides	maf1735	4550	160000	38151.3	22067	57.84	0.547879	maf1735	77700	29400	25900	43000	16700	53100	47000	39600	63500	30300	35800	62300	28800	56600	35300	40300	50000	41500	18600	23400	21900	31300	32100	21600	27700	15900	68000	116000	26800	22800	24400	89300	27900
195	maf2363	Positive	579	433	3.51	Vitexin 2''-O-beta-L-rhamnoside	Flavone	Flavone C-glycosides	maf2363	11000	1060000	167959	136437	81.23	0.808677	maf2363	195000	77300	113000	54100	103000	66500	149000	230000	236000	150000	147000	127000	61700	124000	160000	461000	88400	334000	79500	265000	124000	61800	381000	349000	197000	117000	478000	333000	122000	129000	335000	132000	188000
196	maf1119	Negative	595.2	287	4	eriocitrin	Flavone	Flavone O-glycosides	maf1119	12300	1650000	236738	233286	98.54	0.99999	maf1119	151000	298000	107000	124000	637000	100000	277000	413000	98400	129000	149000	43600	89800	143000	114000	111000	213000	223000	27600	52300	68800	96700	86100	110000	166000	46300	794000	493000	84800	154000	140000	37500	95500
197	maf1965	Positive	465.1	229.2	3.75	gossypitrin	Flavone	Flavone O-glycosides	maf1965	1890	426000	66049.4	57229.2	86.65	0.69622	maf1965	45000	93800	35400	42200	179000	62700	75300	102000	59400	63900	54500	17700	28400	72800	44200	53200	53700	129000	23000	41600	9460	46100	53200	47200	35200	20900	148000	85900	39700	101000	51500	19000	45500
198	maf1636	Negative	477.1	314	4.22	Isorhamnetin 3-O-glucoside	Flavone	Flavone O-glycosides	maf1636	362	2240000	38867.9	133900	344.5	0.871652	maf1636	18700	78100	21700	10200	70900	60100	26300	26500	111000	37600	20400	11800	7930	41200	2580	50700	35800	89100	6320	12200	4630	819	7350	16200	68000	7180	66800	9660	6400	14600	21100	13500	42400
199	maf0053	Negative	563.1	269.1	4.22	Apiin	Flavone	Flavonoids	maf0053	15900	1140000	76747.5	77989.5	101.62	0.804618	maf0053	175000	42300	46100	54500	58200	92100	40700	112000	130000	77100	86000	57500	54700	63300	78200	108000	55800	116000	39700	92100	24000	47300	89500	64600	123000	45400	208000	325000	100000	120000	62900	117000	101000
200	maf2558	Positive	303	229	5.07	Morin hydrate	Flavone	Flavonoids	maf2558	1960	84300	25984.4	13581.1	52.27	0.93017	maf2558	41300	19300	14200	11100	17900	28300	15800	46100	20700	15400	38000	17500	11000	30200	20000	17900	11500	21300	34200	8530	12600	38200	25200	26500	67400	22900	43900	22500	19800	42900	43500	11000	28900
201	maf2912	Positive	317.1	177	7.34	Persicogenin	Flavone	Flavonoids	maf2912	415	67300	4860.11	5935.9	122.14	0.244333	maf2912	3580	4940	5110	17200	2630	1890	1390	1690	2750	5150	4610	833	1650	4330	4090	2740	2850	67300	2200	5550	2010	2660	2360	4610	4780	2490	3070	3750	3130	3950	2500	2140	5570
202	maf1093	Negative	287.06	259	4.65	Aromadedrin (Dihydrokaempferol)	Flavone	Flavonol	maf1093	8150	388000	48623.4	40997.7	84.32	0.883501	maf1093	32500	35200	27600	46700	51500	26600	54000	57600	45400	42200	51300	23400	25100	65100	202000	28900	29300	163000	17400	33300	11000	29500	36300	25000	32200	15000	80200	66300	36100	67200	32900	84600	21600
203	maf3086	Positive	305.058	231	3.77	Dihydroquercetin (Taxifolin)	Flavone	Flavonol	maf3086	6430	2120000	224621	155313	69.14	0.871822	maf3086	399000	294000	114000	257000	190000	258000	283000	413000	270000	214000	234000	72800	61900	235000	237000	176000	184000	322000	72400	123000	72200	123000	384000	258000	214000	72700	347000	505000	91300	136000	130000	265000	78300
204	maf1758	Negative	623.169	314	4.02	Isorhamnetin 3-O-neohesperidoside	Flavone	Flavonol	maf1758	90800	4670000	646763	596730	92.26	0.809319	maf1758	941000	979000	314000	402000	1020000	351000	598000	524000	577000	317000	530000	164000	230000	467000	302000	473000	254000	1310000	205000	336000	364000	190000	311000	392000	699000	289000	2270000	823000	274000	657000	617000	151000	748000
205	maf3399	Positive	479.2	317.2	4.05	Isorhamnetin 5-O-hexoside	Flavone	Flavonol	maf3399	67300	15200000	2.28481e+06	1.9593e+06	85.75	0.810351	maf3399	2240000	3080000	1080000	1180000	3820000	1420000	2130000	1680000	2040000	1080000	1720000	704000	804000	1820000	1110000	1900000	1240000	3860000	845000	1250000	1530000	1040000	1150000	2000000	2460000	1250000	5760000	2930000	989000	2250000	1750000	641000	2290000
206	maf0956	Negative	577.5	285.2	3.49	Kaempferol 3,7-dirhamnoside (Kaempferitrin)	Flavone	Flavonol	maf0956	423	135000	18858.8	14632.9	77.59	0.695286	maf0956	33600	15000	14100	10100	13500	5310	15000	33400	49000	26100	11000	8330	6090	14200	27900	43400	14300	46900	12900	21700	4840	9580	40500	30600	26700	10900	51000	51000	11100	15200	25200	13600	29100
207	maf1997	Positive	449	287	4	Kaempferol 3-O-galactoside (Trifolin)	Flavone	Flavonol	maf1997	431000	89400000	1.31604e+07	1.23892e+07	94.14	0.880456	maf1997	7680000	16100000	4530000	8140000	37200000	9570000	13200000	21100000	4800000	6630000	7260000	2760000	4090000	7940000	5720000	6640000	9780000	13200000	1380000	3340000	4240000	6460000	4410000	6070000	8830000	2710000	31100000	25700000	3310000	8250000	7230000	2720000	5160000
208	maf2931	Positive	449.1	287.6	3.99	Kaempferol 3-O-glucoside (Astragalin)	Flavone	Flavonol	maf2931	21900	6000000	788893	764929	96.96	0.878079	maf2931	491000	873000	259000	484000	2220000	601000	834000	1200000	265000	460000	419000	175000	246000	477000	316000	434000	551000	706000	102000	209000	223000	373000	258000	339000	515000	169000	1960000	1450000	162000	517000	426000	130000	310000
209	maf0517	Negative	593.159	285	3.97	Kaempferol 3-O-robinobioside (Biorobin)	Flavone	Flavonol	maf0517	107000	12800000	1.79302e+06	1.7466e+06	97.41	0.891413	maf0517	1090000	2280000	679000	1020000	4810000	850000	2300000	3130000	648000	999000	1020000	403000	613000	1100000	861000	995000	1330000	1580000	198000	431000	597000	920000	672000	795000	1180000	270000	5940000	3500000	554000	1170000	996000	359000	823000
210	maf2871	Positive	595.159	287	4	Kaempferol 3-O-rutinoside (Nicotiflorin)	Flavone	Flavonol	maf2871	255000	61700000	7.31028e+06	7.02047e+06	96.04	0.874967	maf2871	5000000	10200000	2400000	4680000	21900000	5870000	9560000	11800000	2290000	3850000	4510000	1600000	2570000	5410000	3990000	3930000	7940000	7570000	1190000	1700000	2510000	3670000	2620000	3560000	4730000	1600000	17500000	14900000	1880000	5340000	4150000	1740000	3340000
211	maf2492	Positive	741.22	433	3.52	Kaempferol-3-O-robinoside-7-O-rhamnoside (Robinin)	Flavone	Flavonol	maf2492	718	150000	17578.1	17615	100.21	0.744659	maf2492	17000	718	12400	3280	14200	4460	21600	15200	5160	23900	17400	28500	4450	80300	10700	25300	5150	12400	11200	4560	1500	14600	5300	12300	42500	17400	14900	83400	20800	25400	27500	14100	38300
212	maf1964	Positive	479	317.1	4.05	methylQuercetin O-hexoside	Flavone	Flavonol	maf1964	24100	9430000	1.40468e+06	1.22804e+06	87.42	0.90276	maf1964	1380000	1810000	696000	738000	2430000	1010000	1360000	1050000	1090000	654000	1000000	350000	430000	1190000	696000	1050000	755000	2410000	451000	766000	951000	634000	590000	1110000	1440000	668000	3650000	1900000	566000	1440000	1030000	435000	1210000
213	maf3406	Positive	465.096	319	3.49	Myricetin 3-O-rhamnoside (Myricitrin)	Flavone	Flavonol	maf3406	3810	1460000	48912	90813.1	185.67	0.849375	maf3406	45900	47400	9680	55900	136000	55700	34400	76600	84800	28900	23500	15500	21800	34900	22400	29900	21700	122000	3810	19400	4500	7630	20400	13100	21400	8920	134000	42800	7110	37200	41000	38200	17800
214	maf0512	Negative	301.043	151	5.15	Quercetin	Flavone	Flavonol	maf0512	188	88700	4042.23	6149.72	152.14	0.165559	maf0512	1840	666	3440	3490	4470	6250	2670	4580	3360	1250	5850	3560	4050	5150	4190	6830	5640	5470	3320	5290	7390	8030	6730	7700	5040	5160	7600	6370	1850	3630	3320	4650	8340
215	maf2480	Positive	435.085	303	4.08	Quercetin 3-alpha-L-arabinofuranoside (Avicularin)	Flavone	Flavonol	maf2480	307	1140000	59561.8	111252	186.78	0.819004	maf2480	54200	28600	23200	57100	162000	87000	11000	122000	89500	37300	28000	1760	13500	9890	7810	7840	7390	38000	6110	14200	7330	5680	21500	13000	24600	9030	3920	18800	21100	15700	26200	14500	11400
216	maf1333	Negative	463.096	300	3.88	Quercetin 3-O-galactoside (Hyperin)	Flavone	Flavonol	maf1333	20000	28700000	568388	1.76933e+06	311.29	0.99999	maf1333	98800	1110000	281000	138000	1110000	718000	602000	582000	1530000	619000	370000	206000	150000	593000	132000	251000	813000	1650000	218000	269000	218000	352000	193000	309000	428000	162000	1240000	406000	118000	446000	408000	259000	280000
217	maf0012	Negative	463	301	3.88	Quercetin 3-O-glucoside (Isotrifoliin)	Flavone	Flavonol	maf0012	24200	17200000	370625	1.06433e+06	287.17	0.99999	maf0012	128000	676000	215000	113000	682000	361000	425000	391000	939000	489000	244000	184000	150000	425000	117000	175000	524000	1110000	132000	163000	144000	236000	185000	208000	285000	142000	748000	256000	97000	297000	297000	157000	184000
218	maf0246	Negative	609.153	301	3.73	Quercetin 3-O-rutinoside (Rutin)	Flavone	Flavonol	maf0246	1450000	101000000	1.20698e+07	1.24418e+07	103.08	0.848457	maf0246	6600000	15700000	9150000	5760000	28800000	8140000	14400000	13700000	12600000	7100000	8280000	2010000	5490000	9410000	5870000	8440000	9080000	28900000	1630000	4960000	4540000	4710000	5550000	8580000	6340000	2900000	32600000	16100000	3070000	11300000	10000000	2240000	7900000
219	maf0096	Negative	463	301	3.91	Quercetin 4'-O-glucoside (Spiraeoside)	Flavone	Flavonol	maf0096	29100	17700000	370421	1.09262e+06	294.97	0.99999	maf0096	137000	718000	192000	94500	687000	389000	371000	363000	934000	366000	308000	156000	140000	404000	88900	205000	505000	1030000	157000	195000	140000	185000	234000	256000	276000	126000	869000	258000	122000	289000	319000	164000	168000
220	maf2804	Positive	611.2	303.1	3.75	Quercetin 7-O-rutinoside	Flavone	Flavonol	maf2804	131000	51200000	6.2492e+06	6.36999e+06	101.93	0.885813	maf2804	3520000	9440000	5540000	4390000	17600000	5380000	6700000	8280000	6240000	3370000	5500000	1280000	2410000	6330000	3170000	4280000	4100000	15400000	1120000	2880000	2610000	2610000	3200000	4650000	4030000	1540000	12700000	7100000	1690000	5500000	4430000	1100000	3780000
221	maf0892	Negative	477.1	301	3.58	Quercetin 7-O-β-D-Glucuronide	Flavone	Flavonol	maf0892	397	92900	13705.4	10258.2	74.85	0.798667	maf0892	12300	8000	10500	5250	16600	5280	8980	12300	5620	4930	23900	7450	16000	15600	18400	14700	1590	24800	9230	5920	11800	16000	3540	3040	9600	5260	17500	3680	21500	41000	37400	24800	13600
222	maf2840	Positive	509.1	347.2	3.13	Syringetin 3-O-hexoside	Flavone	Flavonol	maf2840	6380	281000	130181	48380.7	37.16	0.646636	maf2840	145000	133000	63300	73800	81900	109000	101000	90800	99000	114000	146000	78000	53600	73800	109000	101000	93000	113000	66000	40000	36000	76200	107000	69600	85700	67100	85700	74500	144000	146000	137000	146000	99800
223	maf3374	Positive	347.3	285	7.13	Troxerutin (Trihydroxyethyl rutin)	Flavone	Flavonol	maf3374	122000	4300000	1.93118e+06	382320	19.8	0.405413	maf3374	1860000	1920000	1860000	1860000	1520000	1380000	1610000	1450000	1810000	2250000	1870000	1920000	1780000	2090000	1810000	1850000	1740000	2180000	1650000	1670000	2070000	2150000	2070000	2080000	1920000	1900000	2130000	1580000	1810000	2010000	2140000	1920000	1910000
224	maf1860	Negative	657.1	495.1	4.32	Tricin 4'-O-(syringyl alcohol) ether 5-O-hexoside	Flavone	Flavonolignan	maf1860	6100	85800	27131.5	11407.9	42.05	0.796329	maf1860	45600	23800	29700	29700	25700	41900	25000	41900	29600	24800	40300	35900	23200	36200	28000	21800	23200	44000	13600	28300	9930	15200	22100	20000	31500	18800	56500	47700	41400	24500	25000	43500	23000
225	maf2177	Positive	689.2	331.1	4.49	Tricin 4'-O-(β-guaiacylglyceryl) ether 5-O-hexoside	Flavone	Flavonolignan	maf2177	2550	167000	29968.4	24358.5	81.28	0.584573	maf2177	62200	21600	12200	11900	8370	28800	35700	21000	18100	13000	37300	27900	10100	17700	12900	76700	8360	45300	9690	24200	14400	9200	29400	9710	64400	28500	8840	46800	10800	26700	39300	58400	39700
226	maf3235	Positive	689.2	331.2	4.48	Tricin 4'-O-(β-guaiacylglyceryl) ether 7-O-hexoside	Flavone	Flavonolignan	maf3235	3320	180000	33151	28037.9	84.58	0.929667	maf3235	112000	21300	15800	12800	7870	30400	28700	18900	17300	24600	37900	28900	9060	22200	14900	82200	16800	43200	25700	26000	25200	12900	36400	12800	81500	36200	10500	46200	12200	37600	29400	72300	47200
227	maf1332	Negative	525.1	329.1	5.73	Tricin 4'-O-β-guaiacylglycerol	Flavone	Flavonolignan	maf1332	97.6	57100	5924.42	7232.21	122.07	0.839008	maf1332	50800	1200	2940	2160	1120	5660	1830	4070	1640	2580	7840	4760	1760	5630	2580	15800	5180	9500	4190	7820	997	3250	7850	3880	14400	6830	2710	6340	2080	5050	4500	41800	10400
228	maf1433	Negative	283	268	4.83	Calycosin	Flavone	Isoflavone	maf1433	165	78500	2989.37	5803.83	194.15	0.0936697	maf1433	893	1680	772	1800	1050	773	1260	805	775	3490	1440	2620	2450	2420	7110	892	2120	2810	1020	723	681	7370	2190	1580	827	1060	3310	2450	3000	2980	2020	1730	3040
229	maf0291	Negative	429.13	267	4.2	Formononetin 7-O-glucoside (Ononin)	Flavone	Isoflavone	maf0291	12400	403000	87912	54465.7	61.95	0.836804	maf0291	41400	142000	29600	110000	43300	45400	44400	53300	44600	61500	155000	24300	81200	56000	188000	81900	38600	99700	108000	97200	46200	91500	80300	66200	63000	75000	159000	148000	92000	186000	97500	33000	43900
230	maf2124	Positive	433	271	3.54	Genistein 7-O-Glucoside (Genistin)	Flavone	Isoflavone	maf2124	4450	1990000	206316	287536	139.37	0.826581	maf2124	117000	420000	62600	26200	106000	113000	293000	344000	381000	531000	240000	65700	204000	571000	42800	617000	28600	217000	47400	549000	198000	22500	120000	537000	79900	43100	1400000	52100	48900	172000	114000	130000	26500
231	maf2749	Positive	153.047	92	4.33	2-Methoxybenzoic acid	Hydroxycinnamoyl derivatives	Hydroxycinnamoyl derivatives	maf2749	130	64000	8415.22	11027.7	131.04	0.802945	maf2749	2670	1560	39400	6980	11000	6740	6160	997	7280	456	1540	14000	3940	3100	9270	2060	2010	2510	2710	1580	4570	881	1660	6480	6060	8960	1770	3570	17300	5220	3150	4760	13100
232	maf0300	Negative	207.1	133.1	5.72	3,4-Dimethoxycinnamic acid	Hydroxycinnamoyl derivatives	Hydroxycinnamoyl derivatives	maf0300	775	3110000	299933	356709	118.93	0.595187	maf0300	26200	19500	84600	103000	86100	19500	330000	387000	5760	497000	1050000	15700	21700	243000	414000	85900	276000	575000	236000	72400	53400	723000	34300	329000	102000	150000	145000	749000	839000	933000	541000	12500	14100
233	maf3387	Positive	195.058	117	4.14	3-Hydroxy-4-methoxycinnamic acid	Hydroxycinnamoyl derivatives	Hydroxycinnamoyl derivatives	maf3387	29600	2020000	358772	241664	67.36	0.526684	maf3387	192000	247000	236000	407000	592000	155000	387000	245000	107000	288000	310000	303000	141000	221000	259000	135000	285000	254000	172000	245000	366000	776000	234000	242000	740000	136000	346000	378000	167000	357000	258000	464000	258000
234	maf0241	Negative	177	145	5.52	4-Methoxycinnamic acid	Hydroxycinnamoyl derivatives	Hydroxycinnamoyl derivatives	maf0241	2410	10800000	1.01619e+06	1.38969e+06	136.75	0.619109	maf0241	123000	92100	467000	1160000	610000	196000	223000	282000	6080	3570000	742000	123000	314000	421000	867000	171000	2320000	1110000	1960000	388000	190000	1220000	43300	555000	144000	822000	324000	2230000	1220000	1190000	456000	44300	293000
235	maf2234	Positive	207.1	85	3.41	6-Hydroxymethylherniarin	Hydroxycinnamoyl derivatives	Hydroxycinnamoyl derivatives	maf2234	38600	1120000	374119	180561	48.26	0.89072	maf2234	325000	363000	693000	451000	506000	288000	260000	423000	237000	219000	227000	337000	363000	295000	250000	306000	774000	284000	462000	964000	232000	300000	363000	160000	412000	480000	464000	326000	437000	425000	374000	514000	376000
236	maf1046	Negative	179.042	135	3.11	Caffeic acid	Hydroxycinnamoyl derivatives	Hydroxycinnamoyl derivatives	maf1046	33300	842000	184876	98023.8	53.02	0.559437	maf1046	169000	231000	188000	115000	97100	80000	133000	220000	161000	437000	182000	169000	176000	125000	414000	357000	251000	194000	256000	325000	176000	126000	197000	112000	250000	161000	559000	339000	235000	251000	214000	39600	209000
237	maf1685	Negative	341	135	2.89	Caffeic acid O-glucoside	Hydroxycinnamoyl derivatives	Hydroxycinnamoyl derivatives	maf1685	26200	1590000	268571	218127	81.22	0.878337	maf1685	178000	129000	258000	94300	361000	195000	315000	153000	184000	205000	424000	270000	221000	377000	560000	182000	382000	320000	111000	635000	392000	226000	151000	314000	266000	206000	610000	231000	467000	265000	219000	650000	301000
238	maf1334	Negative	311.1	149.1	2.17	Caftaric acid	Hydroxycinnamoyl derivatives	Hydroxycinnamoyl derivatives	maf1334	68900	2520000	643894	495006	76.88	0.94014	maf1334	199000	200000	660000	661000	1720000	563000	624000	443000	611000	649000	505000	556000	158000	672000	352000	781000	853000	308000	584000	756000	276000	630000	2190000	149000	1100000	589000	292000	705000	282000	156000	214000	223000	426000
239	maf0360	Negative	179.079	146	3.91	Coniferyl alcohol	Hydroxycinnamoyl derivatives	Hydroxycinnamoyl derivatives	maf0360	10900	2050000	81395.3	125038	153.62	0.336234	maf0360	40000	35400	44800	71200	62200	45900	69300	40000	44400	81300	68400	99200	24700	128000	62000	88800	31000	125000	145000	54200	64000	50500	46500	100000	119000	27800	91800	94100	39800	78000	129000	2050000	195000
240	maf2924	Positive	179.063	147	4.69	Coniferylaldehyde	Hydroxycinnamoyl derivatives	Hydroxycinnamoyl derivatives	maf2924	28600	653000	206051	88114.9	42.76	0.838743	maf2924	241000	120000	141000	177000	199000	290000	169000	175000	75400	193000	276000	132000	137000	326000	209000	175000	169000	372000	221000	229000	62200	168000	172000	223000	252000	184000	561000	271000	299000	265000	230000	653000	237000
241	maf1953	Positive	195.058	117.01	4.14	Ferulic acid	Hydroxycinnamoyl derivatives	Hydroxycinnamoyl derivatives	maf1953	38400	2230000	388366	267541	68.89	0.513236	maf1953	247000	300000	249000	480000	721000	185000	410000	301000	164000	340000	342000	308000	133000	267000	307000	187000	291000	281000	173000	238000	409000	789000	196000	264000	758000	154000	331000	406000	192000	376000	283000	502000	307000
242	maf2413	Positive	671.2	509	2.9	Gallic acid O-feruloyl-O-hexosyl-O-hexoside	Hydroxycinnamoyl derivatives	Hydroxycinnamoyl derivatives	maf2413	3030	131000	44733.4	21085	47.13	0.472409	maf2413	51100	79500	24400	42600	43800	40100	35800	60900	26800	46700	45200	44300	21800	34600	53800	33000	27800	58000	23600	49200	32000	47000	102000	28300	45200	40100	41600	101000	68900	54800	51900	78300	53100
243	maf2660	Positive	183.058	137	2.87	Homovanillic acid	Hydroxycinnamoyl derivatives	Hydroxycinnamoyl derivatives	maf2660	115000	7870000	1.96132e+06	745920	38.03	0.667231	maf2660	2530000	1640000	1290000	2110000	2170000	1420000	1520000	1740000	1050000	2010000	2320000	1720000	758000	1210000	1860000	1790000	1090000	1900000	2000000	1320000	1340000	3350000	2040000	1870000	2360000	2440000	2310000	2580000	2460000	2860000	2100000	854000	2220000
244	maf2851	Positive	195.1	145.3	3.15	Hydroxy-methoxycinnamate	Hydroxycinnamoyl derivatives	Hydroxycinnamoyl derivatives	maf2851	170000	4890000	2.22658e+06	678545	30.47	0.815086	maf2851	1710000	1630000	1640000	2070000	2320000	2230000	2160000	2920000	898000	2300000	1730000	1790000	2070000	2430000	2800000	2200000	2410000	1370000	1880000	2710000	2380000	3160000	2050000	2360000	2300000	2610000	1930000	1800000	2370000	2200000	1540000	1650000	2210000
245	maf1750	Negative	207.1	133.1	5.72	Methyl ferulate	Hydroxycinnamoyl derivatives	Hydroxycinnamoyl derivatives	maf1750	3130	5140000	439024	551146	125.54	0.605284	maf1750	42500	29500	145000	163000	126000	36600	499000	578000	9660	791000	1620000	29500	38800	360000	678000	127000	426000	907000	348000	128000	81400	1170000	45000	525000	185000	250000	249000	1220000	1350000	1600000	869000	24700	20700
246	maf2001	Positive	179.1	147.1	5.54	Methyl p-coumarate	Hydroxycinnamoyl derivatives	Hydroxycinnamoyl derivatives	maf2001	13500	17300000	1.53682e+06	2.01827e+06	131.33	0.464942	maf2001	180000	155000	619000	1720000	749000	341000	370000	392000	18700	6160000	1220000	206000	484000	660000	1360000	325000	4210000	1820000	3120000	685000	335000	1970000	57100	879000	289000	1340000	472000	3690000	1770000	1970000	637000	139000	438000
247	maf1709	Negative	163.047	119	3.88	p-Coumaric acid	Hydroxycinnamoyl derivatives	Hydroxycinnamoyl derivatives	maf1709	99900	12300000	898856	1.04289e+06	116.02	0.50365	maf1709	986000	214000	391000	833000	598000	206000	562000	287000	231000	2140000	606000	205000	295000	465000	2390000	384000	1500000	1040000	1110000	660000	481000	557000	410000	977000	1300000	564000	1040000	1920000	1260000	1450000	444000	12300000	289000
248	maf0445	Negative	357.142	151	5.43	Pinoresinol	Hydroxycinnamoyl derivatives	Hydroxycinnamoyl derivatives	maf0445	34800	493000	151292	82858.7	54.77	0.608666	maf0445	142000	112000	110000	267000	126000	62700	241000	176000	147000	159000	186000	163000	51600	163000	103000	144000	153000	305000	199000	150000	151000	259000	91800	204000	224000	74400	179000	140000	74500	204000	296000	390000	149000
249	maf2750	Positive	229.079	107	4.33	Resveratrol	Hydroxycinnamoyl derivatives	Hydroxycinnamoyl derivatives	maf2750	300	132000	13000.5	14151.2	108.85	0.438918	maf2750	19000	3600	7510	1170	7990	6540	2330	3140	1710	14200	1300	3520	1460	2890	105000	28400	16300	23000	2360	24000	300	699	31500	25800	1970	2430	32400	29900	3940	9010	11900	7450	6770
250	maf1677	Negative	223.069	193	4.27	Sinapic acid	Hydroxycinnamoyl derivatives	Hydroxycinnamoyl derivatives	maf1677	13600	255000	48551.8	29181.1	60.1	0.167636	maf1677	46400	21100	27900	48800	46300	22400	37400	45600	31200	68800	25300	71300	45400	30500	70200	81600	42000	100000	49200	74100	45700	41800	60300	73400	73400	140000	90600	67800	53300	26000	56900	59600	89600
251	maf2142	Positive	209.1	177	4.67	Sinapinaldehyde	Hydroxycinnamoyl derivatives	Hydroxycinnamoyl derivatives	maf2142	7090	653000	103551	63265.3	61.1	0.600577	maf2142	124000	77300	77000	84100	65200	171000	81500	63800	29900	90400	163000	75800	149000	276000	165000	86100	88900	168000	142000	135000	50000	32100	116000	81700	78400	112000	339000	77400	196000	102000	116000	653000	70400
252	maf0776	Negative	209	179	3.89	Sinapyl alcohol	Hydroxycinnamoyl derivatives	Hydroxycinnamoyl derivatives	maf0776	13900	148000	48723.4	20765.8	42.62	0.457766	maf0776	35000	33800	29800	59200	34000	22000	56800	26800	13900	97700	49000	43000	42000	51700	83600	35200	47300	48900	105000	32800	61500	55700	51300	56900	37400	25900	91300	36000	26200	53500	58100	142000	43400
253	maf0282	Negative	181.1	166	4.13	Syringaldehyde	Hydroxycinnamoyl derivatives	Hydroxycinnamoyl derivatives	maf0282	1570	89800	20496.7	12126.4	59.16	0.654251	maf0282	10800	3390	14200	7790	11700	14100	12000	8700	21400	22900	43700	9100	11500	22900	32000	21700	7760	30100	24700	29700	12200	26200	18400	16000	26500	19800	34800	45900	9540	45800	24300	31600	21800
254	maf0779	Negative	197.053	123	3.43	Syringic acid	Hydroxycinnamoyl derivatives	Hydroxycinnamoyl derivatives	maf0779	226000	3780000	974726	623044	63.92	0.87867	maf0779	779000	553000	1210000	1040000	395000	511000	643000	1180000	372000	802000	956000	671000	1160000	884000	666000	575000	1480000	712000	526000	2100000	337000	718000	989000	934000	573000	327000	2160000	1630000	1990000	1130000	618000	544000	504000
255	maf0656	Negative	371.1	209	2.62	Syringin	Hydroxycinnamoyl derivatives	Hydroxycinnamoyl derivatives	maf0656	8240	288000	65476.1	39166.3	59.82	0.942686	maf0656	163000	25900	19400	105000	57300	42100	20900	43800	11000	22100	37000	31100	53800	29700	102000	34300	28300	71100	151000	46000	30300	84400	18500	64500	22900	49000	65100	75400	81500	88100	45300	36000	25500
256	maf0964	Negative	177	145	5.53	trans-4-Hydroxycinnamic Acid Methyl Ester	Hydroxycinnamoyl derivatives	Hydroxycinnamoyl derivatives	maf0964	11400	16500000	1.49175e+06	2.08303e+06	139.64	0.591903	maf0964	189000	141000	678000	1650000	906000	290000	298000	393000	27900	5290000	1070000	165000	485000	626000	1260000	262000	3500000	1680000	2820000	660000	322000	1730000	70300	837000	232000	1190000	513000	3310000	1880000	1840000	641000	81200	453000
257	maf1135	Negative	167	108	3.39	Vanillic acid	Hydroxycinnamoyl derivatives	Hydroxycinnamoyl derivatives	maf1135	8020	335000	64946.6	41481.1	63.87	0.824592	maf1135	43200	39800	33200	44300	106000	66100	44500	41400	51700	67300	145000	42400	38100	86500	41500	31000	58500	77100	57900	55600	25600	98200	39200	54400	64800	61900	176000	110000	66600	117000	107000	33400	93300
258	maf0531	Negative	337.1	191.1	3.57	3-O-p-Coumaroyl quinic acid	Hydroxycinnamoyl derivatives	Quinate and its derivatives	maf0531	7100	3350000	209501	429409	204.97	0.941566	maf0531	57600	19700	330000	11500	28900	354000	49100	41900	50400	56400	122000	232000	40400	93000	68800	110000	74400	64200	112000	332000	205000	188000	29200	599000	48400	88700	139000	748000	56900	140000	61100	1010000	78000
259	maf1886	Negative	499.2	163.2	2.11	3-O-p-coumaroyl quinic acid O-hexoside	Hydroxycinnamoyl derivatives	Quinate and its derivatives	maf1886	12000	506000	41641.5	44959.2	107.97	0.732586	maf1886	44100	38700	60600	52600	35700	62900	32500	33700	25200	23000	44200	44000	35000	19000	35000	42100	26100	52000	49500	41000	59300	37600	35400	54600	33600	43500	54000	55200	24600	39500	28900	116000	19400
260	maf1878	Negative	337	163.1	2.88	5-O-p-Coumaroylquinic acid	Hydroxycinnamoyl derivatives	Quinate and its derivatives	maf1878	460	393000	27994.1	57839.6	206.61	0.907595	maf1878	2120	3140	46900	2030	8240	60800	7390	5870	4250	6780	9520	33000	4810	12000	5770	10800	6510	4450	12300	75600	27700	21000	2490	75000	12800	10200	19600	72700	1240	4950	460	160000	11200
261	maf0296	Negative	191	85	0.88	Quinic acid	Hydroxycinnamoyl derivatives	Quinate and its derivatives	maf0296	231000	2790000	1.29941e+06	448214	34.49	0.512393	maf0296	1200000	1340000	823000	1350000	1000000	1450000	1740000	1940000	1510000	1990000	761000	1680000	1900000	1820000	1770000	1710000	1850000	1460000	423000	900000	1760000	1170000	1660000	1530000	1730000	995000	1420000	861000	870000	1060000	1560000	836000	1500000
262	maf1164	Negative	297.3	183.1	9.34	1-Eicosanol	Lipids	Lipids_Fatty	maf1164	34600	547000	124145	69927.2	56.33	0.360444	maf1164	246000	207000	287000	477000	401000	547000	124000	181000	180000	206000	141000	181000	375000	131000	205000	151000	188000	236000	167000	58300	129000	242000	197000	107000	178000	88400	97800	136000	170000	166000	505000	101000	152000
263	maf2014	Positive	318.3	60.1	7.1	4-Hydroxysphinganine	Lipids	Lipids_Fatty acids	maf2014	41500	13100000	1.61503e+06	1.48168e+06	91.74	0.474214	maf2014	3710000	2720000	2010000	4510000	1700000	1070000	1350000	1630000	2110000	4550000	3550000	3180000	1420000	1980000	1150000	1620000	2170000	3120000	3850000	3430000	1470000	2200000	3720000	6040000	2480000	1780000	4730000	2370000	2850000	6520000	8460000	3370000	3440000
264	maf1086	Negative	293	275	8.44	9-HOTrE	Lipids	Lipids_Fatty acids	maf1086	6080	164000	21093.5	17246.9	81.76	0.512653	maf1086	16200	12800	19900	16100	21200	8290	15700	17600	9950	25500	32800	8840	12100	14700	29300	15400	17700	55700	64600	22600	8470	12000	15000	20500	13400	22400	32000	28500	22500	32900	27500	50600	14200
265	maf2516	Positive	295.2	179.2	9.25	9-Hydroxy-(10E,12Z,15Z)-octadecatrienoic acid	Lipids	Lipids_Fatty acids	maf2516	30100	2370000	194606	210390	108.11	0.757967	maf2516	139000	112000	140000	166000	127000	90400	157000	176000	135000	114000	153000	101000	101000	105000	187000	374000	136000	322000	277000	129000	55400	143000	121000	166000	164000	121000	260000	245000	110000	150000	168000	635000	119000
266	maf0891	Negative	309.3	227.3	10.78	cis-gondoic acid	Lipids	Lipids_Fatty acids	maf0891	136000	1150000	441803	131746	29.82	0.391822	maf0891	279000	285000	322000	232000	222000	232000	345000	280000	229000	277000	287000	255000	271000	187000	324000	254000	268000	243000	237000	222000	189000	220000	179000	136000	260000	205000	244000	314000	299000	369000	385000	392000	320000
267	maf1098	Negative	199	181	9.68	Lauric acid (C12:0)	Lipids	Lipids_Fatty acids	maf1098	10300	26700	15707.7	2438.03	15.52	0.310432	maf1098	11700	11300	16200	15000	12500	11700	12500	14000	15000	12900	14100	13000	13500	13700	13400	16700	13400	14200	15000	16300	12600	16100	14900	13900	12100	12500	16000	13400	14000	12300	18600	14600	14700
268	maf3226	Positive	281.2	105.1	12.29	Linoleic acid	Lipids	Lipids_Fatty acids	maf3226	4440	28400	12370.6	3637.83	29.41	0.404753	maf3226	20800	4600	14100	9970	7430	14600	7820	12000	14900	16200	14100	11000	13200	12100	10200	13500	6450	9420	4440	12900	12900	6230	11100	11600	12700	12600	17000	12800	9600	15700	9520	17300	14100
269	maf1592	Negative	225	207	10.07	Myristoleic acid (C14:1)	Lipids	Lipids_Fatty acids	maf1592	18500	148000	62984.3	30819.7	48.93	0.41901	maf1592	24000	38300	25600	26200	29500	26700	33400	18800	22300	40800	37800	32700	23000	30200	20000	28900	24200	27200	42800	29600	48000	32100	36000	18900	25300	24700	35900	23400	45300	21500	34300	90400	37200
270	maf2836	Positive	277.2	93	8.54	Octadecadien-6-ynoic acid	Lipids	Lipids_Fatty acids	maf2836	15200	1910000	175331	175768	100.25	0.773422	maf2836	132000	86500	112000	155000	126000	154000	196000	151000	125000	88800	97800	87900	70100	115000	165000	188000	112000	261000	123000	74800	62600	69200	82500	150000	180000	65900	145000	231000	157000	319000	218000	622000	129000
271	maf1837	Negative	239	223	6.81	Palmitaldehyde	Lipids	Lipids_Fatty acids	maf1837	1730000	8300000	2.52783e+06	545694	21.59	0.0983669	maf1837	2370000	2590000	2650000	2510000	2360000	2230000	2470000	2490000	2340000	2420000	2520000	2220000	2350000	2270000	2150000	2290000	2300000	2220000	2150000	2350000	2570000	2460000	2230000	2300000	2280000	2170000	2590000	2210000	2580000	2330000	5510000	2960000	2440000
272	maf2135	Positive	279.3	95.1	9	Punicic acid	Lipids	Lipids_Fatty acids	maf2135	56000	4360000	434401	436862	100.57	0.792502	maf2135	295000	218000	299000	288000	261000	186000	244000	341000	246000	195000	292000	187000	196000	226000	414000	917000	221000	748000	1180000	201000	130000	192000	259000	362000	297000	297000	541000	351000	259000	406000	412000	1280000	227000
273	maf0999	Negative	277.1	241.2	10.66	α-Linolenic acid	Lipids	Lipids_Fatty acids	maf0999	1270	48000	5519.57	4590.67	83.17	0.458981	maf0999	2480	2810	5020	3400	3930	2110	5730	3080	1320	2340	3860	4230	2970	4500	4540	1560	2290	11300	4720	3040	1610	3710	2250	3760	2370	3180	9280	5840	4220	6870	5680	18200	2520
274	maf2856	Positive	694.1	353.7	7.63	DGMG (18:1)	Lipids	Lipids_Glycerolipids	maf2856	20300	1510000	394030	253657	64.38	0.514793	maf2856	367000	169000	211000	264000	180000	144000	1450000	193000	83800	196000	337000	194000	208000	472000	371000	135000	195000	1350000	491000	233000	61600	546000	190000	263000	284000	495000	1510000	637000	291000	397000	373000	177000	400000
275	maf2437	Positive	696.4	355.3	8.14	DGMG (18:2) isomer1	Lipids	Lipids_Glycerolipids	maf2437	128000	8380000	2.4733e+06	1.35831e+06	54.92	0.442377	maf2437	1930000	1470000	1460000	1460000	1700000	767000	3410000	1240000	597000	1710000	1750000	1270000	1260000	2010000	2740000	1440000	1140000	5370000	2270000	1420000	502000	2940000	1210000	1240000	1890000	2460000	5110000	3010000	1980000	1680000	2010000	956000	1880000
276	maf3039	Positive	696.4	355.2	7.64	DGMG (18:2) isomer2	Lipids	Lipids_Glycerolipids	maf3039	1990	163000	41577.8	27002.7	64.94	0.484707	maf3039	19000	11600	17700	25200	21600	8330	108000	20000	10500	32300	31100	21000	21900	44700	36400	10100	31000	147000	45600	19800	6020	65500	22600	22600	30500	51000	108000	65400	36500	38700	36100	18800	34100
277	maf2932	Positive	696.4	355.4	8.15	DGMG (18:2) isomer3	Lipids	Lipids_Glycerolipids	maf2932	121000	10400000	2.75527e+06	1.54755e+06	56.17	0.436149	maf2932	2480000	1610000	2080000	1990000	1970000	984000	3140000	1300000	553000	1780000	1890000	1390000	1610000	2500000	2470000	1660000	1340000	4530000	3380000	1640000	712000	3170000	1370000	1540000	2200000	2710000	5840000	3050000	2180000	1720000	2170000	1170000	1830000
278	maf2820	Positive	357.2	265.3	8.8	MAG (18:1) isomer1	Lipids	Lipids_Glycerolipids	maf2820	1650000	102000000	2.86976e+07	1.48514e+07	51.75	0.458246	maf2820	24200000	13300000	20500000	26500000	21000000	8230000	55400000	13400000	5680000	21900000	25700000	15800000	22800000	27600000	25600000	14300000	14200000	42400000	43000000	21200000	6040000	40200000	17800000	19800000	20700000	34800000	49300000	32600000	21500000	17500000	18300000	10800000	24700000
279	maf2905	Positive	357.2	265.4	8.8	MAG (18:1) isomer2	Lipids	Lipids_Glycerolipids	maf2905	1690000	109000000	2.96897e+07	1.53501e+07	51.7	0.42736	maf2905	24900000	14600000	21800000	28100000	22300000	9490000	54000000	14000000	5720000	22200000	26200000	17000000	20700000	28600000	26700000	15600000	15200000	44800000	47000000	21700000	6410000	43000000	18700000	19400000	22300000	38000000	51100000	32800000	24100000	17300000	18600000	11300000	24500000
280	maf2171	Positive	355.1	263.3	10.55	MAG (18:2)	Lipids	Lipids_Glycerolipids	maf2171	94800	22300000	1.90184e+06	2.05027e+06	107.8	0.810404	maf2171	1860000	1160000	1580000	1150000	1100000	648000	886000	679000	423000	1330000	1430000	717000	650000	1990000	1860000	1280000	828000	4920000	1670000	1120000	436000	1190000	1190000	1430000	1450000	1520000	2060000	1900000	1880000	1230000	1470000	2070000	1240000
281	maf3260	Positive	355.1	147.2	8.15	MAG (18:2) isomer1	Lipids	Lipids_Glycerolipids	maf3260	27000	2320000	740936	413961	55.87	0.484345	maf3260	507000	390000	497000	547000	432000	213000	914000	333000	128000	449000	616000	352000	324000	613000	656000	367000	357000	1380000	721000	412000	163000	752000	353000	430000	519000	654000	1540000	697000	568000	428000	459000	291000	488000
282	maf2143	Positive	353.2	261.3	10.09	MAG (18:3) isomer1	Lipids	Lipids_Glycerolipids	maf2143	1220000	171000000	1.12488e+07	1.72812e+07	153.63	0.685668	maf2143	4550000	2880000	9340000	4800000	3690000	4000000	6030000	4230000	2550000	3950000	3990000	3240000	3400000	9500000	5550000	3410000	3420000	18200000	3680000	5160000	1600000	3740000	2710000	6850000	4010000	2660000	4290000	8170000	8020000	10100000	7680000	32600000	3910000
283	maf2902	Positive	353.1	261.8	8.48	MAG (18:3) isomer2	Lipids	Lipids_Glycerolipids	maf2902	49200	3000000	838539	499472	59.56	0.383207	maf2902	750000	504000	495000	529000	348000	205000	1150000	321000	179000	570000	794000	398000	334000	886000	517000	451000	548000	3000000	836000	689000	173000	1050000	522000	497000	562000	1150000	1900000	1470000	763000	1050000	818000	293000	983000
284	maf2225	Positive	353.3	261.4	8.47	MAG (18:3) isomer3	Lipids	Lipids_Glycerolipids	maf2225	356000	23000000	6.28878e+06	3.73e+06	59.31	0.39802	maf2225	5480000	3890000	3710000	4010000	3020000	1380000	8680000	2620000	1130000	4210000	5640000	3040000	2860000	7180000	4100000	3320000	3660000	22800000	7070000	5180000	1020000	7910000	4270000	3770000	3970000	8600000	12600000	10400000	5810000	7680000	6660000	2240000	6500000
285	maf3021	Positive	353.1	335.1	9.94	MAG (18:3) isomer4	Lipids	Lipids_Glycerolipids	maf3021	16600	2100000	181733	186205	102.46	0.784431	maf3021	146000	96200	80400	84700	86300	59400	124000	49600	34800	91300	138000	49800	53900	209000	116000	84700	102000	365000	170000	105000	32300	116000	73400	124000	118000	150000	196000	217000	158000	223000	172000	204000	170000
286	maf2679	Positive	353.3	261.1	7.63	MAG (18:3) isomer5	Lipids	Lipids_Glycerolipids	maf2679	137000	8950000	2.7475e+06	1.73204e+06	63.04	0.45017	maf2679	1800000	1140000	1310000	1740000	1090000	677000	5920000	1140000	532000	1520000	1930000	1290000	1260000	2340000	1920000	991000	1230000	8430000	3030000	1420000	389000	3090000	1120000	1410000	1890000	3020000	6310000	3850000	1950000	2270000	1970000	1340000	2160000
287	maf3111	Positive	351	146.9	7.81	MAG (18:4) isomer3	Lipids	Lipids_Glycerolipids	maf3111	1950	186000	21980.1	23001.7	104.65	0.436686	maf3111	12500	4290	6260	15700	5710	6750	26300	6500	5110	6170	7780	3020	6920	8570	7650	9310	12100	19000	9460	2960	1950	7190	3010	8760	8860	8970	9650	40200	15100	11700	11600	21400	11800
288	maf2292	Positive	534.4	263.3	9.07	MGMG (18:2) isomer1	Lipids	Lipids_Glycerolipids	maf2292	117000	6370000	2.25734e+06	1.11464e+06	49.38	0.425061	maf2292	1950000	1380000	1080000	1510000	1720000	576000	1570000	585000	500000	1470000	2640000	1120000	1590000	2270000	1800000	1420000	1030000	3670000	2250000	1450000	639000	2770000	1860000	1520000	1920000	3490000	4380000	2300000	1870000	2490000	1400000	437000	2220000
289	maf2323	Positive	534.1	337.7	9.08	MGMG (18:2) isomer2	Lipids	Lipids_Glycerolipids	maf2323	22500	1440000	490074	263105	53.69	0.408718	maf2323	368000	310000	239000	295000	357000	98500	335000	164000	82700	287000	470000	189000	309000	456000	356000	345000	236000	867000	409000	295000	118000	542000	358000	335000	396000	492000	854000	437000	349000	446000	332000	97100	375000
290	maf2707	Positive	468.1	184.4	7.78	LysoPC 14:0	Lipids	Lipids_Glycerophospholipids	maf2707	536	126000	28945.7	17335.2	59.89	0.636825	maf2707	38000	21500	25800	23400	25000	32700	32100	32300	35100	36300	51100	36000	29500	71800	27500	66000	39500	126000	87900	44500	18000	41400	61300	63800	40100	45400	125000	34600	41300	35600	35200	24900	50000
291	maf3347	Positive	482.3	184.1	8.3	LysoPC 15:0	Lipids	Lipids_Glycerophospholipids	maf3347	8670	882000	69908.3	73161.3	104.65	0.459972	maf3347	94600	61300	42300	113000	49400	83800	59700	39200	74000	176000	142000	69600	65400	101000	90900	127000	88400	304000	201000	101000	63900	78000	180000	102000	58300	100000	185000	46300	113000	107000	146000	51000	116000
292	maf3145	Positive	480.1	184.5	7.77	LysoPC 15:1	Lipids	Lipids_Glycerophospholipids	maf3145	964	146000	15398.4	11481.1	74.56	0.535208	maf3145	23000	17200	12600	23200	14400	12100	7410	13200	13000	17700	17300	24300	18200	12500	12700	30900	29700	51200	44000	21900	17500	15900	41400	30900	16900	13300	41100	13300	14900	12000	17600	15600	30300
293	maf2011	Positive	496.3	184.2	8.84	LysoPC 16:0	Lipids	Lipids_Glycerophospholipids	maf2011	370000	84500000	9.71385e+06	8.25425e+06	84.97	0.452034	maf2011	13300000	12700000	9760000	14000000	9510000	12600000	9920000	7580000	10600000	26900000	18000000	15400000	14700000	19300000	14700000	31000000	20900000	39200000	26300000	23600000	16500000	30100000	41800000	31100000	14700000	16600000	37200000	10300000	19600000	22200000	18500000	6340000	20500000
294	maf3170	Positive	496.33	184	8.84	LysoPC 16:0 (2n isomer)	Lipids	Lipids_Glycerophospholipids	maf3170	323000	76800000	9.77359e+06	7.55452e+06	77.3	0.489369	maf3170	12200000	11700000	9050000	12600000	8720000	11800000	9510000	6910000	10200000	26400000	18300000	15800000	14000000	18400000	14500000	27600000	19400000	38800000	26300000	22800000	16100000	26900000	40500000	30600000	14300000	17700000	36300000	10100000	18100000	20900000	17000000	5930000	17300000
295	maf2324	Positive	494.3	184.1	8.12	LysoPC 16:1	Lipids	Lipids_Glycerophospholipids	maf2324	18600	799000	261188	119263	45.66	0.475108	maf2324	494000	216000	215000	306000	254000	311000	311000	186000	248000	338000	419000	282000	327000	411000	332000	522000	314000	582000	799000	498000	270000	396000	756000	618000	324000	381000	716000	218000	377000	360000	350000	302000	382000
296	maf3117	Positive	494.3	184.2	7.92	LysoPC 16:1 (2n isomer)	Lipids	Lipids_Glycerophospholipids	maf3117	11300	753000	193560	107982	55.79	0.587794	maf3117	241000	122000	214000	181000	143000	188000	332000	199000	169000	301000	385000	187000	200000	435000	223000	381000	257000	517000	328000	294000	109000	351000	420000	385000	315000	325000	753000	369000	246000	366000	225000	91900	246000
297	maf3401	Positive	492.3	184	7.38	LysoPC 16:2 (2n isomer)	Lipids	Lipids_Glycerophospholipids	maf3401	1170	37100	6957.63	4735.17	68.06	0.467422	maf3401	8320	3810	4310	10100	2970	5060	4380	7090	3010	11700	18200	5660	7200	12100	6250	11500	4040	25100	12700	5870	3140	11000	7470	10600	10800	9860	37100	7580	10400	9350	6780	6870	6210
298	maf2039	Positive	510.1	184.4	9.4	LysoPC 17:0	Lipids	Lipids_Glycerophospholipids	maf2039	1720	349000	26464.2	30206.1	114.14	0.376347	maf2039	32000	17800	19100	41200	21400	22600	30500	23500	26300	94300	62200	43400	39600	67100	44800	80900	55700	113000	55600	74100	49800	98300	130000	94800	40900	48500	138000	38300	54300	77400	52600	26200	66400
299	maf1893	Positive	524.1	184	8.95	LysoPC 18:0 (2n isomer)	Lipids	Lipids_Glycerophospholipids	maf1893	16900	2430000	382844	305602	79.82	0.338961	maf1893	524000	190000	297000	489000	376000	418000	515000	387000	376000	1260000	811000	582000	443000	1120000	857000	1170000	767000	1060000	717000	664000	355000	1010000	1580000	1080000	652000	739000	2430000	498000	410000	683000	485000	96900	647000
300	maf3201	Positive	522.1	504.2	8.95	LysoPC 18:1	Lipids	Lipids_Glycerophospholipids	maf3201	74900	8240000	1.50703e+06	1.15384e+06	76.56	0.31829	maf3201	1940000	790000	1150000	1930000	1420000	1630000	1800000	1370000	1440000	4370000	3350000	2370000	1570000	3550000	3340000	5400000	3160000	3130000	3180000	3250000	1280000	3980000	6570000	3940000	2140000	2830000	7780000	1950000	1630000	2790000	1860000	417000	2450000
301	maf3137	Positive	522.4	184	8.96	LysoPC 18:1 (2n isomer)	Lipids	Lipids_Glycerophospholipids	maf3137	85700	14500000	2.31005e+06	1.86358e+06	80.67	0.363691	maf3137	2980000	1150000	1860000	2690000	1830000	2450000	3040000	2320000	1980000	6830000	4970000	3630000	2500000	6430000	4970000	7860000	4730000	6220000	5460000	4160000	1930000	5910000	9970000	6380000	4060000	3820000	14500000	3130000	2500000	3490000	3130000	644000	4100000
302	maf2377	Positive	520.3	502.2	8.46	LysoPC 18:2	Lipids	Lipids_Glycerophospholipids	maf2377	95700	9550000	2.34809e+06	1.49576e+06	63.7	0.572632	maf2377	3340000	2350000	2170000	2950000	2510000	2990000	1900000	2180000	1990000	5500000	3920000	3670000	2990000	4350000	3980000	6980000	4600000	9550000	5160000	5680000	2860000	4550000	6780000	6140000	3770000	3720000	9200000	1930000	4200000	4390000	3700000	1820000	3560000
303	maf2683	Positive	520	184.5	8.29	LysoPC 18:2 (2n isomer)	Lipids	Lipids_Glycerophospholipids	maf2683	62200	8260000	1.36101e+06	982071	72.16	0.544891	maf2683	1520000	884000	1150000	1290000	1000000	1350000	795000	1580000	978000	2740000	2220000	1680000	810000	2510000	2320000	3350000	2660000	5460000	2080000	1480000	985000	2320000	3670000	2740000	2390000	1410000	5420000	1540000	1310000	2300000	1730000	535000	1850000
304	maf2229	Positive	518.3	459.3	8.84	LysoPC 18:3	Lipids	Lipids_Glycerophospholipids	maf2229	43600	4780000	707838	483167	68.26	0.486407	maf2229	546000	579000	508000	685000	448000	668000	425000	340000	498000	1280000	866000	649000	711000	871000	622000	1470000	873000	1510000	1100000	1090000	737000	1180000	1640000	1310000	630000	703000	1590000	405000	1230000	1110000	1320000	784000	799000
305	maf2868	Positive	518.2	184.1	7.77	LysoPC 18:3 (2n isomer)	Lipids	Lipids_Glycerophospholipids	maf2868	272000	28100000	4.15665e+06	3.19752e+06	76.93	0.518868	maf2868	5180000	3360000	2070000	4240000	2530000	4730000	4480000	5130000	3970000	7900000	7630000	5050000	2870000	9200000	6780000	7550000	8870000	18400000	5570000	4800000	2420000	7660000	10200000	6940000	8770000	5860000	26400000	7330000	4860000	10300000	6350000	1850000	8030000
306	maf3369	Positive	538.1	184.4	6.75	LysoPC 19:0	Lipids	Lipids_Glycerophospholipids	maf3369	763	30700	7474.79	4493.64	60.12	0.414531	maf3369	6950	4540	5550	5560	4180	5830	5050	5180	2270	8400	10700	3240	1320	6380	9030	10200	8290	15900	9680	11700	3570	13200	7960	10000	7310	9940	30700	12900	11300	6200	5510	12300	11000
307	maf2393	Positive	550.37	184.1	10.01	LysoPC 20:1	Lipids	Lipids_Glycerophospholipids	maf2393	954	166000	17856.5	21369.8	119.68	0.322936	maf2393	23800	13600	29500	31400	18100	12100	17700	17100	16400	75200	66200	40000	26800	63600	35900	133000	38700	54400	65200	64700	23300	75600	81200	71300	25800	48100	166000	34000	40000	70500	29200	4220	37200
308	maf2771	Positive	550.37	184	10.02	LysoPC 20:1 (2n isomer)	Lipids	Lipids_Glycerophospholipids	maf2771	3400	172000	21450.3	19786.7	92.24	0.339659	maf2771	23200	11900	29900	28500	24500	21700	23000	20500	15300	62900	59300	38800	26100	66000	44700	102000	49100	62900	45200	55800	21200	66600	110000	78300	34600	41800	172000	25600	34800	46400	30100	9750	44500
309	maf1982	Positive	544.4	485.2	8.95	LysoPC 20:4	Lipids	Lipids_Glycerophospholipids	maf1982	66400	7520000	1.03367e+06	807640	78.13	0.418258	maf1982	782000	426000	628000	1030000	662000	959000	876000	799000	666000	2250000	1790000	1090000	844000	1760000	1340000	2870000	1690000	1690000	1500000	1580000	571000	1610000	3370000	1870000	1260000	1370000	4150000	975000	841000	1500000	992000	405000	1340000
310	maf2380	Positive	426.3	285.2	7.56	LysoPE 14:0	Lipids	Lipids_Glycerophospholipids	maf2380	451	96500	15058.9	14641.8	97.23	0.565378	maf2380	24500	10100	29000	3100	11100	4210	13300	2720	2520	42500	14200	5280	2830	51300	2310	17300	6920	30000	15700	28500	16400	28700	22000	14900	6770	34800	42800	21600	14000	5470	10400	3300	39400
311	maf1932	Positive	454.2	313.3	8.78	LysoPE 16:0	Lipids	Lipids_Glycerophospholipids	maf1932	61800	11500000	1.00727e+06	1.56796e+06	155.66	0.333859	maf1932	1120000	941000	858000	1020000	863000	1380000	1010000	696000	556000	6660000	4370000	2400000	1430000	2660000	1020000	5130000	1740000	5340000	2400000	5360000	2250000	8200000	8210000	8620000	1200000	4810000	11500000	996000	2530000	5610000	2700000	547000	2470000
312	maf0866	Negative	452.3	255.2	8.79	LysoPE 16:0 (2n isomer)	Lipids	Lipids_Glycerophospholipids	maf0866	74100	14900000	1.01609e+06	1.6085e+06	158.3	0.334816	maf0866	1200000	808000	784000	1110000	1110000	1230000	1160000	644000	569000	4350000	4820000	2300000	1490000	3680000	1290000	5190000	2050000	8020000	1810000	5200000	2370000	5250000	6450000	5470000	1430000	3290000	7140000	966000	2180000	3830000	1420000	363000	2370000
313	maf0154	Negative	478.1	281.3	8.9	LysoPE 18:1	Lipids	Lipids_Glycerophospholipids	maf0154	43400	10400000	905128	1.22798e+06	135.67	0.378922	maf0154	893000	483000	1150000	1070000	891000	624000	1210000	575000	384000	3490000	3160000	1360000	987000	3090000	1750000	4140000	1660000	3540000	2090000	3690000	976000	3670000	4520000	2950000	1730000	2890000	10400000	1140000	1560000	2940000	1340000	306000	1750000
314	maf0777	Negative	478.1	281.2	8.91	LysoPE 18:1 (2n isomer)	Lipids	Lipids_Glycerophospholipids	maf0777	47500	11300000	1.03179e+06	1.38762e+06	134.49	0.382469	maf0777	1020000	548000	1310000	1200000	955000	720000	1420000	664000	413000	4010000	3580000	1580000	1140000	3500000	1880000	4930000	1830000	3910000	2380000	4020000	1120000	4370000	5030000	3380000	1900000	3070000	11300000	1340000	1750000	3460000	1560000	351000	2010000
315	maf2926	Positive	478.6	460.6	8.43	LysoPE 18:2 (2n isomer)	Lipids	Lipids_Glycerophospholipids	maf2926	11800	1210000	167046	172746	103.41	0.364601	maf2926	212000	147000	140000	220000	204000	235000	159000	156000	97000	569000	533000	308000	212000	448000	264000	769000	375000	927000	391000	733000	290000	694000	791000	695000	276000	530000	1210000	158000	330000	436000	299000	106000	332000
316	maf1420	Negative	122	78	1.16	Nicotinic acid	Nucleotide and its derivates	Nicotinic acid derivatives	maf1420	34700	3320000	485932	446295	91.84	0.747215	maf1420	422000	939000	277000	423000	642000	1120000	603000	504000	638000	573000	165000	392000	2000000	318000	218000	395000	638000	416000	207000	321000	670000	422000	1010000	426000	375000	1310000	74600	235000	42100	164000	344000	325000	514000
317	maf1203	Negative	165.1	108	1.6	1-Methylxanthine	Nucleotide and its derivates	Nucleotide and its derivates	maf1203	22000	153000	69369.9	20096.5	28.97	0.479464	maf1203	72900	73200	81100	57900	67800	69200	108000	111000	74200	80400	85400	90500	77000	102000	93900	85600	78500	125000	58800	62800	74800	80200	60200	81700	54800	60900	153000	126000	121000	76800	62800	66300	97600
318	maf1866	Negative	251.1	135.2	1.68	2'-Deoxyinosine	Nucleotide and its derivates	Nucleotide and its derivates	maf1866	257	95100	6791.15	8741.02	128.71	0.346661	maf1866	1390	1580	7900	1900	4540	1940	5830	2440	2710	7250	8200	4900	12800	21100	10700	3740	10400	3800	10400	2350	3310	11500	1150	10200	5120	11200	62400	20500	8180	7310	2640	2820	2670
319	maf1912	Positive	152.1	135	1.17	2-Hydroxy-6-aminopurine	Nucleotide and its derivates	Nucleotide and its derivates	maf1912	632000	6450000	3.11212e+06	1.04153e+06	33.47	0.67698	maf1912	1550000	2670000	2530000	2660000	1610000	1980000	4040000	1790000	3790000	3230000	4480000	2820000	2570000	3270000	6130000	4040000	2470000	2440000	3090000	3890000	2990000	5190000	3060000	4120000	5050000	3630000	3040000	2610000	3170000	3680000	4570000	3450000	4680000
320	maf1579	Negative	165.1	150	1.94	3-Methylxanthine	Nucleotide and its derivates	Nucleotide and its derivates	maf1579	548	28500	9191.38	5343.76	58.14	0.576305	maf1579	8320	14800	8080	17000	4510	7970	3140	11900	7210	3890	5250	9060	13900	22500	6770	2290	7300	1970	4890	11900	8830	5970	2310	12800	8880	7550	6190	1780	23600	3900	13700	22300	8450
321	maf2636	Positive	129.1	84	1.61	5,6-Dihydro-5-methyluracil	Nucleotide and its derivates	Nucleotide and its derivates	maf2636	60500	2700000	1.16419e+06	286069	24.57	0.64369	maf2636	861000	1130000	1210000	763000	1190000	1000000	1150000	1160000	1350000	1360000	1130000	779000	924000	876000	1320000	1350000	1140000	1300000	1350000	1610000	1060000	1440000	1380000	1530000	1120000	928000	1500000	1240000	1400000	1290000	1280000	993000	1140000
322	maf1371	Negative	296	134	2.95	5'-Deoxy-5'-(methylthio)adenosine	Nucleotide and its derivates	Nucleotide and its derivates	maf1371	20100	288000	84726.1	39595.7	46.73	0.34768	maf1371	124000	63900	160000	119000	166000	133000	154000	144000	62300	108000	122000	107000	112000	103000	84500	113000	162000	150000	182000	97000	65500	151000	120000	87800	122000	74000	91800	68900	107000	99800	115000	188000	154000
323	maf1999	Positive	167.1	121.1	1.96	6-Methylmercaptopurine	Nucleotide and its derivates	Nucleotide and its derivates	maf1999	933000	35600000	1.54872e+07	5.50768e+06	35.56	0.673511	maf1999	9320000	15100000	13300000	13200000	7080000	8260000	18700000	6180000	15500000	18800000	19400000	9630000	13400000	17500000	21100000	22100000	16800000	19300000	15400000	15300000	17100000	25300000	15300000	19900000	25000000	21200000	17200000	9350000	14500000	22200000	20000000	14800000	23700000
324	maf1558	Negative	165	122	1.72	7-Methylxanthine	Nucleotide and its derivates	Nucleotide and its derivates	maf1558	9240	168000	55111.5	26353.8	47.82	0.781395	maf1558	30500	53700	113000	67300	75400	73900	39300	52400	43100	35000	78900	95000	91200	152000	31400	30700	67100	41500	21200	52200	29600	40300	10800	45900	74500	53600	50400	31800	38700	28800	65800	168000	45600
325	maf1905	Positive	136.1	119	1.16	Adenine	Nucleotide and its derivates	Nucleotide and its derivates	maf1905	2730000	63700000	3.34894e+07	6.38744e+06	19.07	0.684098	maf1905	25300000	29000000	33200000	28300000	25200000	26200000	30100000	28700000	29100000	30700000	32500000	32400000	28000000	34300000	31900000	36700000	33900000	37000000	31600000	32600000	33300000	26900000	24500000	35700000	34100000	26300000	34500000	25500000	25600000	31400000	35900000	53000000	28300000
326	maf2554	Positive	268.097	136	1.86	Adenosine	Nucleotide and its derivates	Nucleotide and its derivates	maf2554	166000	38000000	4.87543e+06	3.2944e+06	67.57	0.613476	maf2554	3630000	3030000	1910000	5460000	2500000	3060000	5470000	6490000	9950000	2160000	1260000	2360000	3460000	2930000	6790000	1500000	3340000	4120000	6310000	4270000	2240000	805000	3420000	4570000	5620000	1830000	1990000	3020000	3630000	1220000	2200000	3760000	2230000
327	maf0211	Negative	346.1	210.9	0.88	Adenosine 3'-monophosphate	Nucleotide and its derivates	Nucleotide and its derivates	maf0211	7760	202000	50800.3	32355.9	63.69	0.551992	maf0211	23500	58800	28800	47500	36300	17700	40400	13100	48400	31600	55000	46600	63900	46100	45000	38500	31900	35200	173000	71200	30400	44400	34900	89500	40700	44400	52900	37500	47900	54600	42200	57500	86200
328	maf2211	Positive	348.2	136	1.16	Adenosine 5'-monophosphate	Nucleotide and its derivates	Nucleotide and its derivates	maf2211	1020000	10700000	3.81719e+06	1.40973e+06	36.93	0.31682	maf2211	2430000	4600000	3700000	4290000	4490000	3810000	4670000	1850000	6270000	2590000	2300000	4660000	4440000	3190000	3520000	4190000	3200000	3140000	4980000	3630000	2640000	2600000	3070000	5220000	4080000	2170000	3850000	2380000	3440000	3150000	4920000	2580000	3730000
329	maf2113	Positive	400.2	136.11	1.97	Adenosine O-ribose	Nucleotide and its derivates	Nucleotide and its derivates	maf2113	96200	7710000	3.1741e+06	826815	26.05	0.881883	maf2113	3190000	4410000	2220000	3250000	3620000	3120000	3330000	3700000	2760000	3150000	2710000	2660000	2520000	2420000	2140000	2800000	3470000	3630000	2700000	3110000	2100000	4250000	3300000	2840000	3920000	2540000	4530000	3440000	2860000	4620000	4530000	1260000	2610000
330	maf1237	Negative	328.1	134.2	1.52	Cyclic AMP	Nucleotide and its derivates	Nucleotide and its derivates	maf1237	19600	438000	97798.3	59594	60.94	0.557424	maf1237	59300	77800	48300	68600	78600	29600	114000	38100	26100	98900	135000	39000	57900	96700	157000	89900	173000	112000	208000	92800	63900	121000	147000	106000	68700	64200	181000	88400	85600	101000	79300	119000	88000
331	maf1938	Positive	112	95	0.81	Cytosine	Nucleotide and its derivates	Nucleotide and its derivates	maf1938	317000	1810000	849799	266708	31.38	0.441761	maf1938	577000	1330000	917000	1230000	1130000	1100000	789000	1160000	1420000	1030000	649000	642000	1250000	609000	913000	770000	670000	755000	1160000	1040000	531000	609000	720000	631000	977000	1080000	810000	654000	660000	849000	1330000	335000	632000
332	maf0345	Negative	784.2	437	2.76	Flavin adenine dinucleotide (FAD)	Nucleotide and its derivates	Nucleotide and its derivates	maf0345	148000	648000	310692	80489.2	25.91	0.391823	maf0345	239000	243000	199000	188000	149000	187000	245000	216000	276000	289000	272000	233000	233000	164000	248000	273000	199000	280000	317000	309000	255000	268000	288000	395000	275000	238000	293000	249000	291000	294000	332000	527000	262000
333	maf0940	Negative	150	133	1.55	Guanine	Nucleotide and its derivates	Nucleotide and its derivates	maf0940	5520	118000	39128.9	17766.2	45.4	0.323942	maf0940	35200	29300	25400	22000	38300	50000	47800	88400	87900	46300	21900	24700	40900	22700	27000	45300	26400	20000	21400	30700	88700	50500	31300	38900	35400	12600	42900	39000	38700	26100	49500	17900	30900
334	maf1496	Negative	282.092	150	1.54	Guanosine	Nucleotide and its derivates	Nucleotide and its derivates	maf1496	606000	7470000	2.95871e+06	1.2899e+06	43.6	0.341877	maf1496	2980000	2520000	1400000	2150000	2920000	3630000	3820000	7030000	6050000	3710000	1240000	3140000	2860000	1810000	3520000	3300000	2210000	1950000	1700000	2520000	6580000	3410000	2950000	2740000	2610000	899000	4340000	2700000	2540000	2010000	3790000	1010000	2480000
335	maf3242	Positive	346.2	152	1.27	Guanosine 3',5'-cyclic monophosphate	Nucleotide and its derivates	Nucleotide and its derivates	maf3242	5580	369000	102555	58332.4	56.88	0.635291	maf3242	54800	78400	36200	64800	86500	11300	113000	50200	27100	97500	117000	66100	59700	63400	183000	150000	124000	115000	325000	94800	58900	68600	136000	113000	69800	108000	207000	89800	80100	139000	109000	106000	68400
336	maf2565	Positive	137	119	1.17	Hypoxanthine	Nucleotide and its derivates	Nucleotide and its derivates	maf2565	173000	1110000	657268	140183	21.33	0.595912	maf2565	461000	799000	692000	753000	522000	468000	750000	541000	694000	639000	754000	696000	575000	679000	649000	711000	776000	789000	706000	742000	678000	647000	507000	797000	700000	566000	864000	608000	698000	714000	557000	537000	546000
337	maf2166	Positive	269.08	137	1.87	Hypoxanthine-9-β-D-arabinofuranoside	Nucleotide and its derivates	Nucleotide and its derivates	maf2166	258000	66400000	8.79397e+06	5.82982e+06	66.29	0.626802	maf2166	6450000	5150000	3300000	9170000	4280000	5360000	9700000	11500000	17700000	3570000	2370000	4180000	6210000	5610000	12500000	2750000	6190000	7540000	10600000	7840000	3970000	1340000	6260000	8240000	10400000	3310000	3770000	5230000	6280000	2220000	3910000	6670000	4290000
338	maf2301	Positive	366.2	204.1	0.82	iP7G	Nucleotide and its derivates	Nucleotide and its derivates	maf2301	877000	53000000	6.53299e+06	6.05093e+06	92.62	0.355376	maf2301	1660000	7560000	877000	3000000	3240000	2350000	8480000	13700000	2420000	19100000	1510000	3610000	4770000	4150000	26600000	9880000	8580000	11800000	2900000	21700000	5690000	1630000	8510000	8990000	8920000	4120000	2050000	5570000	9010000	1190000	4900000	3740000	8310000
339	maf1913	Positive	664.2	136.2	1.16	Nicotinic acid adenine dinucleotide	Nucleotide and its derivates	Nucleotide and its derivates	maf1913	328000	7120000	2.93963e+06	992043	33.75	0.439227	maf1913	2450000	3040000	3450000	3220000	3020000	3140000	2460000	2050000	2870000	2370000	3520000	2950000	2350000	2420000	3090000	2800000	2440000	2410000	4950000	3950000	2850000	3010000	2180000	3810000	3260000	3630000	3490000	3080000	2740000	2560000	3110000	7120000	2920000
340	maf2509	Positive	384.115	252	2.1	Succinyladenosine	Nucleotide and its derivates	Nucleotide and its derivates	maf2509	310000	34100000	1.37301e+07	4.14103e+06	30.16	0.807316	maf2509	14500000	12900000	12800000	7600000	15500000	10300000	10200000	12900000	12800000	14900000	13000000	11400000	9020000	13600000	8910000	9930000	14500000	17200000	13800000	14500000	8640000	12000000	13600000	27000000	18400000	13900000	21500000	14000000	15700000	19100000	20500000	10700000	14000000
341	maf2624	Positive	127	110	2.02	Thymine	Nucleotide and its derivates	Nucleotide and its derivates	maf2624	23400	353000	87125.4	42852.2	49.18	0.401726	maf2624	53000	56700	74100	95100	82400	49000	70400	158000	98900	60800	53700	131000	40000	79700	122000	39300	51600	41400	67800	65000	30700	31800	51600	44900	125000	65300	89300	91400	62300	74800	90000	43000	48800
342	maf3004	Positive	113.027	70	1.24	Uracil	Nucleotide and its derivates	Nucleotide and its derivates	maf3004	120000	6960000	862829	632731	73.33	0.612743	maf3004	867000	776000	458000	806000	688000	744000	846000	1880000	1660000	297000	278000	461000	947000	360000	810000	483000	603000	998000	484000	481000	538000	148000	404000	625000	910000	290000	575000	693000	622000	320000	695000	666000	461000
343	maf1257	Negative	243.1	110	1.22	Uridine	Nucleotide and its derivates	Nucleotide and its derivates	maf1257	164000	2350000	660324	343821	52.07	0.515847	maf1257	678000	545000	441000	596000	412000	509000	856000	1330000	1610000	355000	331000	317000	649000	406000	789000	424000	623000	864000	597000	462000	475000	164000	298000	562000	802000	272000	486000	537000	580000	315000	565000	507000	613000
344	maf1763	Negative	565.1	323.1	1.11	Uridine 5'-diphospho-D-glucose	Nucleotide and its derivates	Nucleotide and its derivates	maf1763	24200	12200000	3.20884e+06	1.83477e+06	57.18	0.56263	maf1763	1590000	1500000	3360000	807000	812000	2680000	2040000	1870000	2490000	2860000	3370000	3340000	2900000	2770000	1930000	2530000	2460000	4020000	2790000	3310000	4690000	3700000	3570000	3150000	2070000	4150000	3450000	2070000	1600000	1450000	1220000	11600000	2510000
345	maf2049	Positive	325	97	0.82	Uridine 5'-monophosphate	Nucleotide and its derivates	Nucleotide and its derivates	maf2049	49300	950000	246943	112077	45.39	0.584894	maf2049	303000	207000	209000	193000	251000	188000	162000	90900	170000	62300	483000	178000	171000	137000	159000	170000	83000	93900	304000	145000	244000	249000	237000	211000	124000	254000	156000	298000	170000	215000	220000	392000	288000
346	maf3383	Positive	153	110	1.19	Xanthine	Nucleotide and its derivates	Nucleotide and its derivates	maf3383	24800	27300000	310641	1.62719e+06	523.82	0.616958	maf3383	107000	207000	78400	129000	167000	229000	155000	400000	168000	73300	81100	144000	174000	77400	116000	160000	62700	96800	98600	168000	106000	136000	82000	83800	192000	114000	612000	119000	89300	134000	239000	272000	146000
347	maf2954	Positive	285.1	153	1.59	Xanthosine	Nucleotide and its derivates	Nucleotide and its derivates	maf2954	78200	4680000	1.48698e+06	630710	42.42	0.523166	maf2954	1300000	1410000	563000	1280000	1430000	1820000	1370000	3190000	2510000	1330000	598000	1140000	1370000	745000	1330000	1680000	987000	751000	727000	1300000	2880000	1520000	1130000	1150000	1250000	496000	1890000	1310000	1210000	817000	1860000	457000	1030000
348	maf2308	Positive	335.1	123	0.83	β-Nicotinamide mononucleotide	Nucleotide and its derivates	Nucleotide and its derivates	maf2308	100	4190000	942933	743910	78.89	0.638662	maf2308	831000	1200000	621000	757000	1000000	731000	718000	160000	1120000	116000	611000	729000	950000	695000	387000	236000	365000	1080000	1720000	374000	531000	241000	230000	762000	413000	718000	865000	447000	517000	398000	407000	409000	531000
349	maf0520	Negative	131.08	85	3.52	(S)-(-)-2-Hydroxyisocaproic acid	Organic acids	Organic acids	maf0520	77900	8120000	1.5202e+06	1.2917e+06	84.97	0.898578	maf0520	603000	325000	2730000	782000	1810000	2270000	895000	151000	235000	1710000	2360000	810000	999000	1590000	736000	2040000	1730000	667000	179000	2100000	506000	1740000	1970000	641000	733000	375000	1030000	2160000	164000	551000	419000	1230000	552000
350	maf0834	Negative	153.2	109	2.49	2,3-Dihydroxybenzoic acid	Organic acids	Organic acids	maf0834	27900	2350000	182869	209275	114.44	0.734919	maf0834	496000	117000	153000	87100	113000	137000	66700	132000	196000	135000	77700	72800	79300	76700	36100	443000	47200	327000	132000	106000	138000	66900	304000	125000	322000	98100	267000	87200	88100	139000	128000	883000	313000
351	maf0341	Negative	111.016	67	1.93	2-furanoic acid	Organic acids	Organic acids	maf0341	29600	1340000	397827	230913	58.04	0.347833	maf0341	398000	308000	362000	341000	456000	266000	243000	364000	136000	268000	111000	876000	241000	221000	124000	301000	258000	89700	37600	53100	244000	174000	150000	189000	126000	116000	206000	98700	212000	210000	301000	185000	126000
352	maf0741	Negative	103	57	1.15	2-Hydroxybutanoic acid	Organic acids	Organic acids	maf0741	43300	358000	182223	60011.2	32.93	0.382318	maf0741	149000	146000	158000	197000	161000	137000	141000	153000	181000	247000	120000	156000	276000	101000	163000	183000	112000	176000	86000	133000	173000	106000	166000	139000	166000	99600	114000	105000	112000	151000	190000	74000	102000
353	maf0833	Negative	131.079	85	3.53	2-Hydroxyisocaproic acid	Organic acids	Organic acids	maf0833	8420	971000	179340	155931	86.95	0.901754	maf0833	70200	38400	281000	114000	219000	273000	83400	17900	28600	181000	291000	118000	106000	218000	95200	243000	211000	72500	25700	261000	62000	231000	236000	75400	81500	53500	120000	298000	27500	60100	42300	151000	70900
354	maf1424	Negative	175.1	115	2.77	2-Isopropylmalate	Organic acids	Organic acids	maf1424	131000	3740000	771418	535569	69.43	0.44644	maf1424	824000	347000	584000	683000	323000	290000	212000	416000	271000	463000	1100000	586000	567000	637000	695000	401000	707000	1890000	697000	1810000	447000	447000	1640000	723000	3640000	816000	1280000	1970000	2490000	2140000	1020000	734000	573000
355	maf1826	Negative	145.06	101	2.67	2-Methylglutaric acid	Organic acids	Organic acids	maf1826	366000	4650000	1.76402e+06	728289	41.29	0.817708	maf1826	1330000	1620000	1670000	1350000	969000	1420000	886000	3280000	3000000	1560000	1500000	1500000	2560000	1090000	3690000	3050000	4170000	727000	2240000	4090000	2200000	2480000	2150000	2610000	2690000	1900000	2870000	537000	2680000	1950000	2360000	1960000	2100000
356	maf0270	Negative	131.042	87	2.14	2-Methylsuccinic acid	Organic acids	Organic acids	maf0270	1130000	11900000	3.82067e+06	1.56747e+06	41.03	0.677793	maf0270	2900000	4370000	3720000	4250000	1580000	4210000	3950000	3870000	7580000	3770000	3160000	4090000	5710000	8530000	5350000	5410000	6380000	3550000	2370000	4150000	5190000	2300000	1490000	2850000	2840000	4010000	3420000	1440000	2330000	3450000	3090000	11900000	3460000
357	maf2922	Positive	124.03	106	1.17	2-Picolinic acid	Organic acids	Organic acids	maf2922	40300	3630000	687973	604288	87.84	0.735326	maf2922	635000	1340000	448000	639000	1130000	1740000	777000	800000	823000	662000	190000	581000	2160000	396000	282000	572000	948000	618000	255000	436000	950000	604000	1190000	511000	632000	1610000	163000	309000	106000	220000	463000	317000	678000
358	maf0418	Negative	167.1	123	2.15	3,4-Dihydroxybenzeneacetic acid	Organic acids	Organic acids	maf0418	54400	532000	213753	74819.2	35	0.742643	maf0418	261000	165000	146000	292000	212000	409000	163000	225000	129000	272000	235000	163000	162000	328000	211000	155000	240000	307000	215000	220000	200000	289000	176000	231000	243000	151000	526000	252000	285000	324000	263000	378000	149000
359	maf0306	Negative	117.1	59	2.06	3-Hydroxy-3-methyl butyric acid	Organic acids	Organic acids	maf0306	1380	109000	39942.6	18014.3	45.1	0.564586	maf0306	32100	53300	31800	32600	32700	49600	48800	40500	38100	45300	40400	52800	79700	52800	65000	74700	63600	46800	48800	16300	49800	41500	34600	28700	43600	17800	33500	38800	23300	17000	28100	10100	35100
360	maf0707	Negative	144.074	102	1.97	4-Acetamidobutyric acid	Organic acids	Organic acids	maf0707	22900	639000	164083	92922.9	56.63	0.634414	maf0707	142000	145000	171000	128000	99900	105000	172000	183000	100000	80400	296000	95200	171000	290000	203000	89700	119000	73600	123000	121000	126000	106000	101000	465000	199000	193000	173000	73200	168000	142000	147000	597000	167000
361	maf0302	Negative	161	73	0.78	4-Hydroxy-2-oxoglutaric acid	Organic acids	Organic acids	maf0302	57800	688000	223183	97669.4	43.76	0.858	maf0302	159000	387000	94900	263000	145000	75700	225000	247000	120000	362000	173000	137000	258000	107000	202000	252000	152000	243000	249000	314000	148000	125000	147000	252000	170000	202000	262000	142000	258000	195000	240000	496000	149000
362	maf3063	Positive	139.03	95	3.15	4-Hydroxybenzoic acid	Organic acids	Organic acids	maf3063	50200	720000	244291	101213	41.43	0.46221	maf3063	275000	171000	324000	237000	244000	246000	169000	182000	209000	139000	140000	161000	111000	187000	179000	88000	297000	239000	297000	98100	190000	119000	133000	186000	305000	67400	181000	307000	127000	112000	154000	196000	127000
363	maf0146	Negative	145.058	101	2.67	Adipic acid	Organic acids	Organic acids	maf0146	395000	5610000	1.99804e+06	837402	41.91	0.862186	maf0146	1560000	1860000	1970000	1560000	1080000	1670000	923000	4060000	3600000	1910000	1580000	1740000	2910000	1430000	4070000	3240000	4940000	801000	2700000	4640000	2610000	2880000	2770000	2860000	3010000	2300000	3250000	675000	3030000	2020000	2690000	1960000	2290000
364	maf0607	Negative	145	101	1.17	A-Ketoglutaric acid	Organic acids	Organic acids	maf0607	584000	4770000	1.76204e+06	640960	36.38	0.738873	maf0607	1950000	1350000	812000	2040000	1500000	1490000	1300000	1090000	1680000	1010000	1640000	1040000	1780000	1300000	1240000	1010000	1620000	1700000	1220000	2040000	1240000	1210000	1320000	1580000	1110000	1110000	1620000	1240000	1020000	1530000	1300000	1510000	876000
365	maf0549	Negative	193.1	73	0.76	aldehydo-D-galacturonate	Organic acids	Organic acids	maf0549	101000	1450000	332505	161543	48.58	0.61149	maf0549	228000	446000	223000	384000	254000	264000	203000	132000	251000	139000	454000	254000	188000	279000	172000	375000	159000	337000	902000	191000	239000	263000	205000	375000	202000	413000	346000	342000	293000	249000	197000	502000	302000
366	maf0036	Negative	118	74	1.35	Aminomalonic acid	Organic acids	Organic acids	maf0036	415000	3570000	1.0197e+06	413171	40.52	0.641186	maf0036	859000	645000	651000	820000	551000	502000	723000	796000	659000	894000	1790000	684000	1070000	1260000	2030000	889000	788000	1930000	1350000	1610000	924000	887000	1650000	1130000	1970000	959000	2730000	1050000	1800000	1540000	1170000	803000	890000
367	maf0446	Negative	187.105	125	4.5	Azelaic Acid	Organic acids	Organic acids	maf0446	1710000	9710000	3.01933e+06	1.00787e+06	33.38	0.116931	maf0446	2700000	3690000	2800000	3180000	2300000	2440000	3110000	1860000	2290000	2300000	2730000	1830000	2830000	1960000	2810000	2800000	2670000	2700000	7400000	2660000	2840000	2840000	2660000	2670000	2420000	2130000	3040000	3250000	2290000	3080000	5360000	2890000	3200000
368	maf0508	Negative	129	85	1.15	Citraconic acid	Organic acids	Organic acids	maf0508	907000	7940000	4.5463e+06	1.45436e+06	31.99	0.474214	maf0508	3400000	3660000	2950000	3780000	3530000	3170000	4100000	4240000	4670000	4420000	1870000	2910000	4530000	3210000	4150000	3600000	2800000	3260000	1180000	2350000	3280000	3190000	4210000	3250000	3360000	1960000	2250000	1920000	2980000	2660000	3830000	1460000	2050000
369	maf0632	Negative	147	87.1	0.85	Citramalate	Organic acids	Organic acids	maf0632	261000	3870000	1.93974e+06	695943	35.88	0.530194	maf0632	1460000	1840000	1750000	1960000	1720000	1920000	2910000	3020000	2280000	3300000	1420000	2530000	3150000	2480000	2840000	2850000	2540000	2240000	816000	1550000	2890000	1590000	2650000	2490000	2440000	1400000	2300000	1430000	1380000	1140000	2390000	1280000	2140000
370	maf0353	Negative	191	111	0.9	Citric acid	Organic acids	Organic acids	maf0353	5720000	76800000	3.60166e+07	1.2674e+07	35.19	0.457376	maf0353	27100000	28800000	24400000	31500000	25400000	26600000	39900000	51300000	38100000	50100000	22500000	36300000	51000000	43000000	43800000	49700000	46700000	38400000	14500000	26000000	41900000	30000000	42800000	39300000	45200000	24700000	34200000	23400000	20300000	18000000	43000000	26200000	34700000
371	maf1482	Negative	130.07	88	1.17	Creatine	Organic acids	Organic acids	maf1482	492000	11600000	1.71426e+06	942720	54.99	0.801027	maf1482	2810000	2270000	1640000	1630000	2180000	986000	1340000	1210000	1030000	1020000	2640000	957000	1650000	2230000	1120000	1610000	1660000	1730000	3620000	1620000	1180000	1390000	1090000	2410000	1170000	2660000	3940000	1990000	1490000	3020000	1750000	2770000	1290000
372	maf2427	Positive	114.059	86	0.43	Creatinine	Organic acids	Organic acids	maf2427	237000	650000	498458	57701.3	11.58	0.614337	maf2427	450000	379000	463000	434000	367000	479000	427000	487000	433000	368000	420000	453000	416000	375000	470000	451000	401000	408000	404000	508000	481000	435000	414000	468000	441000	443000	434000	368000	447000	469000	498000	458000	387000
373	maf0855	Negative	117	59	0.75	D-Erythronolactone	Organic acids	Organic acids	maf0855	6260	275000	49838.6	35305.2	70.84	0.456854	maf0855	20900	94500	6950	62200	57200	19300	76600	102000	16300	100000	30000	42300	54100	17400	138000	55500	58000	87800	55100	111000	13200	11600	60200	55800	30300	18300	47300	46600	59600	25800	60400	78900	36900
374	maf0962	Negative	193.1	72.8	0.76	D-Galacturonic acid (GalA)	Organic acids	Organic acids	maf0962	109000	1100000	288622	134731	46.68	0.456312	maf0962	177000	252000	157000	415000	254000	307000	162000	111000	304000	189000	281000	172000	279000	113000	162000	317000	218000	227000	552000	238000	154000	289000	184000	435000	160000	164000	425000	187000	224000	241000	229000	602000	347000
375	maf1476	Negative	193.1	73.1	0.76	D-glucopyranuronate	Organic acids	Organic acids	maf1476	59200	1280000	264428	131059	49.56	0.488544	maf1476	192000	209000	186000	330000	166000	231000	168000	71400	241000	236000	287000	251000	254000	337000	137000	326000	147000	204000	719000	304000	262000	193000	169000	265000	190000	238000	412000	157000	157000	185000	209000	473000	356000
376	maf1274	Negative	259	78.9	0.79	D-Glucose-6-phosphate disodium salt	Organic acids	Organic acids	maf1274	8670000	76800000	2.94301e+07	1.19306e+07	40.54	0.551798	maf1274	30700000	44100000	49300000	20500000	50800000	40100000	22900000	8960000	21800000	16100000	33100000	26500000	25900000	27800000	18300000	32600000	27000000	25900000	47800000	19600000	34100000	32400000	20700000	23100000	17800000	42300000	36500000	26500000	24100000	21600000	18100000	29600000	25900000
377	maf0197	Negative	193	84.9	0.88	D-Glucuronic acid	Organic acids	Organic acids	maf0197	526000	7180000	3.52006e+06	1.13068e+06	32.12	0.589666	maf0197	2580000	3480000	3420000	3510000	3270000	3500000	5030000	4990000	4170000	5460000	2640000	4450000	5280000	5020000	5010000	4900000	4530000	3850000	1590000	2550000	4680000	3260000	4040000	4050000	4020000	2670000	3760000	2540000	2580000	2770000	3890000	2280000	3700000
378	maf1873	Negative	153	125	1.55	Diethyl phosphate	Organic acids	Organic acids	maf1873	344000	2990000	1.63776e+06	703147	42.93	0.407479	maf1873	1980000	2730000	2740000	2560000	2280000	1380000	2160000	2260000	2090000	2590000	1950000	2520000	2690000	2180000	2250000	2010000	2480000	2000000	1860000	1730000	1570000	2070000	2300000	2230000	2320000	2400000	2510000	2040000	2390000	2010000	2180000	947000	2340000
379	maf0202	Negative	105	88	1.1	DL-Glyceric acid	Organic acids	Organic acids	maf0202	189000	539000	371599	68837.4	18.52	0.537358	maf0202	364000	369000	357000	384000	485000	485000	496000	340000	326000	377000	338000	392000	450000	413000	414000	490000	506000	368000	264000	330000	380000	382000	483000	411000	425000	391000	314000	328000	349000	370000	466000	219000	324000
380	maf0180	Negative	131.04	69	2.05	ethylmalonate	Organic acids	Organic acids	maf0180	5990	95200	27526.6	13755.2	49.97	0.322098	maf0180	11200	17300	19600	31600	15100	21000	29700	39500	67200	45400	11600	37300	46400	76400	42500	24000	39300	24200	16000	36700	41400	19600	10000	24100	24800	31200	27900	12500	27900	29700	9070	84400	17000
381	maf0661	Negative	115	71	0.96	Fumaric acid	Organic acids	Organic acids	maf0661	773000	5350000	2.14989e+06	818485	38.07	0.679349	maf0661	1900000	2730000	1520000	2030000	2190000	1650000	994000	1380000	1720000	2490000	2600000	1280000	2140000	1490000	1490000	1420000	1590000	1850000	2880000	3320000	1240000	1720000	1490000	1670000	1170000	2620000	1760000	2380000	2580000	1800000	1970000	3060000	1790000
382	maf1299	Negative	131.042	87	2.14	Glutaric acid	Organic acids	Organic acids	maf1299	1160000	11400000	3.7696e+06	1.55788e+06	41.33	0.687763	maf1299	2850000	4390000	3660000	4320000	1470000	4120000	3730000	3770000	7370000	3720000	3250000	4150000	5550000	8900000	4750000	5380000	5970000	3440000	2600000	4000000	5000000	2210000	1340000	2880000	2620000	3830000	3610000	1360000	2390000	3430000	2980000	11400000	3370000
383	maf1157	Negative	167.1	123	2.15	Homogentisic acid	Organic acids	Organic acids	maf1157	68100	619000	225257	76494.5	33.96	0.29688	maf1157	260000	130000	179000	309000	306000	282000	150000	234000	119000	235000	288000	248000	243000	342000	193000	201000	301000	291000	237000	271000	210000	281000	247000	280000	280000	203000	413000	397000	420000	330000	255000	240000	199000
384	maf1153	Negative	188.043	144	2.66	Kynurenic acid	Organic acids	Organic acids	maf1153	35000	13100000	685381	1.01691e+06	148.37	0.764271	maf1153	54600	190000	925000	89800	72800	729000	456000	119000	477000	543000	611000	351000	256000	407000	565000	290000	170000	441000	120000	431000	632000	1050000	347000	414000	770000	534000	461000	160000	237000	918000	776000	3160000	569000
385	maf1365	Negative	350.1	144.1	1.96	Kynurenic acid O-hexside	Organic acids	Organic acids	maf1365	3450	314000	55579.2	52209.6	93.94	0.202018	maf1365	25400	29400	28400	27200	45700	24300	61100	24100	40600	170000	36200	23500	16800	48100	43400	14400	196000	37800	284000	89400	23800	46900	122000	28400	18300	18400	24800	47300	42100	16600	41900	11400	98400
386	maf0102	Negative	133	71	0.88	L(-)-Malic acid	Organic acids	Organic acids	maf0102	1000000	6510000	2.81391e+06	1.00144e+06	35.59	0.826705	maf0102	3240000	3490000	2180000	3320000	2730000	2530000	1780000	2070000	2380000	3340000	3050000	2340000	3750000	2350000	2300000	2620000	3730000	3240000	3500000	6310000	2310000	2060000	2360000	2760000	1760000	3700000	2830000	2440000	3450000	2220000	2950000	6510000	2950000
387	maf0924	Negative	149	87	0.99	L-(+)-Tartaric acid	Organic acids	Organic acids	maf0924	21600	204000	98365.2	34659.3	35.24	0.380723	maf0924	86800	112000	128000	114000	135000	168000	86000	53600	90600	102000	62700	133000	79000	104000	59700	107000	60600	85200	57700	45200	89000	58400	83900	114000	72600	83700	68200	58900	48900	90100	123000	102000	35000
388	maf2367	Positive	117.011	71	0.83	Maleic acid	Organic acids	Organic acids	maf2367	2850000	16200000	9.05993e+06	2.45173e+06	27.06	0.652778	maf2367	9200000	6690000	12000000	9050000	8330000	8240000	8980000	6120000	11500000	5810000	12300000	7120000	7000000	8150000	9730000	8830000	7270000	5980000	11900000	9040000	7920000	12800000	7550000	6540000	8760000	11100000	5850000	7660000	9960000	6710000	8340000	5820000	10500000
389	maf0680	Negative	145.06	101.06	0.75	Methylglutaric acid	Organic acids	Organic acids	maf0680	61700	443000	191493	68306.7	35.67	0.655908	maf0680	150000	168000	215000	209000	90800	89800	205000	79600	161000	285000	163000	175000	399000	190000	152000	177000	250000	145000	173000	259000	271000	188000	169000	195000	191000	154000	256000	190000	195000	140000	294000	443000	163000
390	maf0024	Negative	117.02	73	1.34	Methylmalonic acid	Organic acids	Organic acids	maf0024	10900000	94100000	2.96127e+07	1.13479e+07	38.32	0.640357	maf0024	26200000	18400000	17700000	23000000	16300000	14300000	20400000	23500000	18700000	26300000	56300000	22100000	31500000	34900000	53200000	24500000	21900000	55100000	37600000	47500000	27000000	24000000	43800000	32800000	53400000	26900000	71600000	29900000	49000000	44200000	32100000	22300000	25500000
391	maf1200	Negative	159.1	87	1.6	Oxoadipic acid	Organic acids	Organic acids	maf1200	11700	1360000	215234	171399	79.63	0.58218	maf1200	266000	345000	101000	64300	89500	69700	163000	87300	53000	79900	233000	71700	143000	69900	138000	74000	133000	904000	587000	168000	329000	374000	135000	125000	119000	283000	95700	475000	335000	231000	184000	84400	337000
392	maf3227	Positive	98.9	80.9	1.03	Phosphoric acid	Organic acids	Organic acids	maf3227	9830000	73000000	2.96091e+07	1.11112e+07	37.53	0.756792	maf3227	38900000	50200000	37100000	24000000	41100000	28100000	18200000	10100000	19400000	16000000	43900000	27600000	23000000	28100000	17100000	21500000	23300000	23000000	44000000	18600000	18700000	27000000	26900000	23300000	15500000	29700000	26100000	40400000	29000000	43900000	25800000	18200000	23200000
393	maf2609	Positive	167.027	121	2.83	Phthalic acid	Organic acids	Organic acids	maf2609	6430	392000	58479.6	48019.1	82.11	0.764814	maf2609	133000	49600	79400	33900	67600	159000	40700	20200	52600	32500	53500	97300	27600	150000	35500	71200	25200	98700	51200	32300	27900	7170	64300	65200	59400	65700	252000	138000	79400	45900	39800	200000	60900
394	maf0820	Negative	229	79	0.77	Ribose-5-phosphate Barium Salt Hydrate	Organic acids	Organic acids	maf0820	191000	3330000	893274	529402	59.27	0.666125	maf0820	987000	1400000	1760000	429000	1180000	1770000	398000	286000	632000	520000	1240000	1390000	617000	1070000	345000	1020000	659000	750000	2010000	404000	1120000	809000	358000	577000	484000	1370000	1090000	769000	468000	668000	546000	535000	718000
395	maf1009	Negative	359.3	196.7	3.94	Rosmarinic acid	Organic acids	Organic acids	maf1009	309000	12100000	2.24189e+06	1.61458e+06	72.02	0.847667	maf1009	1440000	1700000	711000	4510000	1930000	979000	852000	1810000	1620000	2180000	3530000	1170000	1540000	1300000	909000	2160000	1570000	2800000	3810000	2920000	1470000	1160000	1920000	2390000	3120000	3170000	4220000	1660000	2910000	4750000	4410000	10300000	3140000
396	maf1316	Negative	173.053	93	1	Shikimic acid	Organic acids	Organic acids	maf1316	12100	175000	74400.3	36062.4	48.47	0.739423	maf1316	18800	38300	41800	36900	20200	38200	49700	33100	115000	97500	107000	80200	51900	142000	59900	87800	23300	41700	63700	61300	82100	61400	40700	94600	87700	75800	168000	40400	32600	109000	44600	91500	99600
397	maf2075	Positive	341.079	207.066	2.81	Sinapoyl malate	Organic acids	Organic acids	maf2075	36300	2410000	1.09985e+06	314305	28.58	0.783643	maf2075	1630000	1030000	887000	1150000	899000	1020000	833000	1070000	678000	932000	1350000	871000	739000	924000	766000	739000	1160000	1260000	1350000	1140000	695000	1060000	1320000	804000	1240000	1160000	1000000	1300000	1200000	1760000	1200000	595000	996000
398	maf0391	Negative	117.03	73	1.34	Succinic acid	Organic acids	Organic acids	maf0391	10300000	90900000	2.74281e+07	1.05777e+07	38.57	0.63953	maf0391	20600000	15600000	14900000	19900000	14400000	12300000	17500000	20700000	15600000	21700000	45800000	19400000	26800000	29600000	45000000	20600000	19000000	44300000	31600000	39500000	22500000	19500000	35700000	27600000	45800000	21900000	57400000	25100000	38700000	37400000	27000000	21400000	22200000
399	maf2944	Positive	556.28	371	10.28	Taurocholic acid	Organic acids	Organic acids	maf2944	1950000	3990000	2.81569e+06	365475	12.98	0.379106	maf2944	2290000	1950000	2320000	2440000	2650000	2740000	2550000	2390000	3190000	2530000	2470000	2730000	2380000	2040000	2300000	2570000	2190000	2390000	2360000	2280000	2670000	2300000	2060000	2650000	2800000	2820000	2370000	2470000	2580000	2250000	2610000	2930000	2460000
400	maf3339	Positive	104.06	68.8	0.79	γ-aminobutyric acid	Organic acids	Organic acids	maf3339	1390000	21100000	6.92124e+06	2.84391e+06	41.09	0.677944	maf3339	5680000	7440000	11200000	9000000	5570000	6380000	7230000	2900000	7980000	7120000	8160000	5190000	8040000	4790000	6100000	6380000	4400000	8310000	16600000	5870000	8370000	8510000	3210000	5480000	5300000	7560000	6490000	3650000	11400000	7890000	8640000	3840000	7450000
401	maf1648	Negative	301.15	253	4.27	Enterodiol	Others	Alcohols and polyols	maf1648	12200	215000	72505.4	38075.8	52.51	0.635318	maf1648	57900	44900	26900	63000	63200	54400	73100	43500	47000	107000	77100	36800	39100	66500	101000	47500	62000	91700	37300	70900	52800	57600	28300	68100	48300	26100	89100	52600	39300	106000	87300	103000	53500
402	maf1406	Negative	269	225	8	emodin	Others	Anthraquinones	maf1406	161	25700	3711.24	4249.74	114.51	0.678221	maf1406	909	1160	732	1840	1150	493	2190	1410	192	8310	5360	226	1060	7480	11200	3480	641	2450	4390	4550	483	12300	2600	17300	3840	12900	719	12900	8700	15200	2540	745	2910
403	maf3152	Positive	104.1	60.1	0.76	Choline	Others	Cholines	maf3152	654000	4110000	2.74052e+06	413470	15.09	0.695485	maf3152	2790000	2850000	2780000	2520000	2500000	2590000	2370000	2440000	2340000	2490000	3170000	2510000	2530000	2960000	2230000	2320000	2810000	3730000	3250000	2780000	2670000	2770000	3140000	3510000	2790000	2560000	3650000	2670000	2580000	3500000	2990000	2850000	2320000
404	maf2906	Positive	280	177	2.87	Feruloylcholine	Others	Cholines	maf2906	14500	405000	114835	63473.9	55.27	0.918009	maf2906	84300	209000	22200	69600	183000	144000	80700	70000	116000	175000	169000	70900	110000	63900	103000	117000	73500	62300	154000	328000	108000	111000	78100	101000	302000	141000	274000	48900	70800	194000	78900	74400	143000
405	maf2526	Positive	258.2	104.2	0.81	sn-Glycero-3-phosphocholine	Others	Cholines	maf2526	105000	4050000	799595	551356	68.95	0.643258	maf2526	769000	1030000	1120000	669000	1530000	1090000	289000	154000	352000	297000	1200000	891000	456000	712000	416000	733000	445000	1480000	4050000	376000	560000	511000	696000	763000	362000	1590000	2100000	1030000	585000	1150000	740000	136000	671000
406	maf2274	Positive	157	130	2.47	3-Indoleacetonitrile	Others	Indole derivatives	maf2274	570000	5680000	3.3308e+06	826147	24.8	0.480102	maf2274	1410000	2090000	2500000	2320000	1490000	2170000	2930000	2280000	2670000	2750000	3010000	2140000	2750000	2850000	2580000	3230000	3020000	2300000	2430000	2870000	2550000	3420000	2290000	3010000	2950000	3000000	2250000	1320000	3130000	3680000	3270000	2740000	2330000
407	maf2170	Positive	133.1	105.1	4.35	4-Aminoindole	Others	Indole derivatives	maf2170	19300	2140000	369428	324800	87.92	0.824912	maf2170	74400	236000	67400	517000	55000	64800	380000	238000	72500	312000	167000	848000	239000	130000	765000	258000	157000	656000	260000	1540000	201000	257000	414000	74500	520000	446000	418000	104000	718000	275000	350000	197000	579000
408	maf2578	Positive	118	91	2.47	Indole	Others	Indole derivatives	maf2578	8790000	143000000	8.90067e+07	2.32476e+07	26.12	0.518994	maf2578	41700000	72700000	85200000	67400000	52200000	62300000	97800000	73600000	97300000	93400000	101000000	69700000	82800000	103000000	96400000	120000000	104000000	92500000	93300000	97100000	83200000	113000000	76900000	108000000	99400000	108000000	102000000	57600000	94500000	128000000	103000000	66100000	89900000
409	maf2500	Positive	206.1	147.5	2.47	Methoxyindoleacetic acid	Others	Indole derivatives	maf2500	4470000	81900000	4.99066e+07	1.34462e+07	26.94	0.508852	maf2500	23100000	39300000	46200000	39300000	27500000	34900000	55200000	40500000	55500000	51300000	57000000	38000000	49000000	55800000	56500000	67800000	57400000	51100000	52400000	54800000	47100000	64700000	43900000	61500000	55400000	59500000	56200000	32900000	52700000	76000000	59100000	37400000	51000000
410	maf1195	Negative	373.1	123	2.11	Geniposidic acid	Others	Iridoid	maf1195	3040	96900	20639.5	12813.2	62.08	0.530834	maf1195	71600	57100	8080	7780	16900	22400	10500	21400	13800	23200	18500	21600	9580	24400	11200	36600	9160	26000	26900	10600	30000	43900	18600	16100	30100	13600	21600	24800	13600	26700	20500	32100	25000
411	maf0946	Negative	101.1	84.7	1.09	3-Methyl-1-pentanol	Others	Others	maf0946	198000	1570000	776054	235568	30.35	0.238399	maf0946	1140000	793000	667000	1020000	1240000	1570000	961000	775000	957000	1090000	839000	650000	770000	752000	947000	685000	988000	987000	813000	1150000	766000	772000	760000	812000	686000	761000	1050000	1070000	1070000	939000	721000	989000	1070000
412	maf1607	Negative	171	79	0.75	3-phosphoglyceric acid	Others	Others	maf1607	106000	1430000	402686	199325	49.5	0.332438	maf1607	792000	434000	316000	592000	1240000	479000	568000	147000	469000	773000	263000	323000	448000	599000	381000	436000	811000	747000	640000	1030000	475000	408000	701000	572000	515000	454000	651000	469000	454000	344000	290000	242000	617000
413	maf2733	Positive	169.09	134	0.8	4-(Aminomethyl)-5-(hydroxymethyl)-2-methylpyridin-3-ol	Others	Others	maf2733	9670	329000	77387.2	48435.6	62.59	0.684	maf2733	141000	79900	92900	78900	125000	182000	66800	140000	22300	75000	94700	62200	75600	70200	66500	27900	89900	80700	60200	79700	42600	16700	68400	66300	42400	46800	95200	30500	49100	52900	77900	173000	17200
414	maf3052	Positive	144.1	113.2	2.66	4-Methyl-5-thiazoleethanol	Others	Others	maf3052	15700	1060000	287046	117452	40.92	0.641124	maf3052	219000	313000	170000	154000	267000	274000	270000	403000	514000	111000	379000	190000	217000	239000	268000	146000	315000	315000	247000	240000	154000	169000	188000	210000	509000	181000	227000	258000	333000	286000	209000	243000	301000
415	maf2337	Positive	136.1	118.9	1.85	Aminopurine	Others	Others	maf2337	73100	20300000	2.72951e+06	1.79918e+06	65.92	0.601265	maf2337	2050000	1580000	1130000	3040000	1390000	1620000	3140000	3580000	5570000	1190000	702000	1350000	1970000	1740000	3860000	908000	1990000	2360000	3520000	2480000	1270000	438000	1880000	2570000	3410000	1040000	1270000	1810000	2020000	690000	1290000	2150000	1310000
416	maf1852	Negative	533.3	371	4.6	Arctiin	Others	Others	maf1852	400	55300	12341.9	9936.97	80.51	0.86495	maf1852	12600	10600	9710	7540	15300	8180	6040	36300	3670	13900	27100	13500	4030	12700	30800	20100	11800	53600	14000	7260	9010	33300	8910	28400	13700	10800	8550	15200	8950	3890	6490	36900	5550
417	maf2201	Positive	390.4	328.3	7.18	Azoxystrobin acid	Others	Others	maf2201	120000	3340000	1.43292e+06	335014	23.38	0.444087	maf2201	1090000	1090000	1260000	1080000	851000	1260000	1500000	1330000	1580000	1650000	1420000	1570000	1430000	1620000	1450000	1460000	1410000	1760000	835000	853000	1080000	1340000	1580000	1260000	1110000	1160000	1670000	1180000	1440000	1630000	1510000	1350000	1650000
418	maf2439	Positive	122	105	1.96	Benzamide	Others	Others	maf2439	175000	6080000	2.59279e+06	934948	36.06	0.662747	maf2439	1680000	2590000	2410000	2330000	1300000	1430000	3130000	1030000	2650000	3120000	3250000	1630000	2230000	3050000	3560000	3950000	2860000	3240000	2830000	2510000	2880000	4420000	2620000	3410000	4320000	3590000	2900000	1560000	2640000	3580000	3320000	2140000	3940000
419	maf3416	Positive	387.1	331.1	7.69	Cholesterol	Others	Others	maf3416	64400	6170000	1.12796e+06	717668	63.63	0.111897	maf3416	1270000	1220000	709000	1120000	588000	544000	1600000	1420000	2000000	1530000	944000	2090000	920000	774000	1490000	1420000	1090000	1080000	947000	1180000	1550000	855000	1080000	1260000	624000	1170000	830000	844000	986000	1390000	1310000	1580000	2770000
420	maf3309	Positive	343.1	240.7	6.62	Cocamidopropyl betaine	Others	Others	maf3309	1690000	9110000	3.3089e+06	921228	27.84	0.355477	maf3309	3010000	3930000	3380000	3000000	3800000	3310000	3690000	3730000	2900000	4500000	5430000	3120000	2950000	2710000	4780000	4450000	3330000	3060000	3470000	5850000	4570000	4200000	4230000	4390000	4800000	4550000	6490000	3630000	2800000	5680000	6250000	2930000	4600000
421	maf2202	Positive	113.1	95	2.25	cyclohexane-1,3-dione	Others	Others	maf2202	34200	348000	110003	48701.2	44.27	0.492641	maf2202	111000	120000	148000	112000	168000	143000	124000	80200	71000	52400	108000	150000	114000	64500	55700	103000	106000	51900	191000	140000	92400	82200	229000	153000	74700	142000	145000	198000	116000	163000	141000	113000	221000
422	maf1791	Negative	221.1	206	4.29	Dehydrovomifoliol	Others	Others	maf1791	129000	3570000	622569	376623	60.5	0.568034	maf1791	516000	392000	402000	474000	392000	190000	436000	454000	355000	531000	280000	528000	424000	372000	619000	682000	328000	1030000	517000	680000	422000	515000	578000	708000	801000	1180000	793000	667000	731000	569000	760000	591000	884000
423	maf2577	Positive	302.4	60.2	7.6	D-erythro-Dihydrosphingosine	Others	Others	maf2577	340	37100	6660.73	5315.92	79.81	0.764074	maf2577	2010	1440	1170	1290	1290	2470	1080	1530	2820	2090	1930	1560	973	1160	1340	1560	1360	1510	1910	3030	1410	1500	1880	2380	2100	1480	2120	2110	1220	3570	1690	23300	1860
424	maf0708	Negative	183	137	1.33	Dl-3,4-Dihydroxymandelic acid	Others	Others	maf0708	100	150000	28627.1	24971.1	87.23	0.708884	maf0708	78600	24400	16000	4860	28100	10700	19800	4560	14200	100	26200	34100	12000	7380	14500	9800	16500	27300	19200	13700	11100	8860	12700	23500	7320	24600	26900	127000	69900	26400	15300	7940	37800
425	maf0850	Negative	169	79	0.8	Dl-Glyceraldehyde3-phosphate	Others	Others	maf0850	3290	781000	117095	112185	95.81	0.432262	maf0850	117000	336000	264000	94600	284000	462000	32700	6360	88500	26500	251000	182000	67900	188000	14400	82800	94000	42600	380000	26400	105000	51000	22800	33200	23200	196000	115000	47500	14700	56100	22300	12100	20300
426	maf1464	Negative	218.1	88	2.2	D-PANTOTHENIC ACID	Others	Others	maf1464	54700000	168000000	1.04407e+08	2.17008e+07	20.78	0.717565	maf1464	70300000	88800000	91400000	88200000	85200000	85400000	105000000	107000000	81100000	134000000	138000000	95300000	100000000	140000000	120000000	101000000	128000000	83500000	94300000	112000000	100000000	133000000	107000000	126000000	84700000	92800000	135000000	106000000	104000000	114000000	97600000	103000000	109000000
427	maf1721	Negative	306	143	0.84	Glutathione reduced form	Others	Others	maf1721	1680000	47900000	1.08745e+07	7.54367e+06	69.37	0.644941	maf1721	14600000	6200000	11100000	6600000	4040000	7020000	2510000	1930000	7210000	8440000	7420000	13700000	6230000	9660000	6600000	11500000	3120000	6340000	13700000	11800000	11500000	7000000	5560000	7970000	3390000	24200000	11300000	7330000	8500000	3780000	6410000	41600000	27700000
428	maf2321	Positive	142.1	83.1	0.63	Histidinol	Others	Others	maf2321	433000	1820000	951244	214691	22.57	0.377416	maf2321	1110000	850000	948000	1240000	1060000	1250000	1080000	1080000	1010000	888000	849000	996000	1000000	696000	828000	1020000	1020000	847000	734000	963000	801000	798000	865000	869000	1260000	992000	902000	786000	1290000	729000	845000	1130000	867000
429	maf1266	Negative	179.157	87	0.75	Inositol	Others	Others	maf1266	2900000	34000000	9.97124e+06	4.86344e+06	48.77	0.830065	maf1266	7530000	26800000	5840000	11500000	8320000	3110000	10300000	12000000	4170000	11700000	7340000	6870000	14300000	5090000	12900000	11000000	7180000	12600000	9720000	13700000	6120000	7550000	8910000	10600000	9920000	11000000	11100000	9320000	11300000	10400000	11000000	6030000	5010000
430	maf0857	Negative	300.1	96.9	0.76	N-Acetylglucosamine 1-phosphate	Others	Others	maf0857	5440	955000	259170	151809	58.58	0.48947	maf0857	389000	561000	710000	182000	398000	448000	82000	64400	180000	79900	530000	436000	142000	367000	63000	276000	137000	215000	423000	29600	223000	220000	98100	202000	85700	352000	240000	192000	121000	126000	252000	5440	162000
431	maf1199	Negative	742.1	620.1	1.17	NADP	Others	Others	maf1199	59800	380000	142021	47913.4	33.74	0.498744	maf1199	117000	190000	98400	178000	111000	92800	87600	99800	102000	87600	154000	124000	109000	90700	89500	73800	106000	151000	236000	177000	174000	112000	111000	244000	113000	187000	94700	183000	111000	99400	164000	123000	138000
432	maf1574	Negative	287.06	243	0.7	Orotidine	Others	Others	maf1574	15600	104000	61503.3	17428.6	28.34	0.491586	maf1574	37600	64700	36100	64000	44200	30400	44200	59000	60900	32500	15600	23000	52900	43100	54400	50500	45000	38000	47700	47400	71800	74600	60600	62900	52700	49000	51500	35500	71900	41900	44500	45400	79400
433	maf2407	Positive	149	121	9.74	Phthalic anhydride	Others	Others	maf2407	1650000	9310000	3.43421e+06	928307	27.03	0.410498	maf2407	2230000	2240000	3520000	2290000	2370000	4740000	2490000	3430000	1890000	2560000	3010000	2760000	4400000	2170000	2260000	3580000	2290000	2360000	3070000	3000000	3910000	2840000	2420000	2240000	3370000	2570000	3290000	1920000	3890000	3450000	5210000	5220000	1950000
434	maf2140	Positive	371.1	267	11.75	sesamolin	Others	Others	maf2140	365000	53000000	5.02794e+06	7.92183e+06	157.56	0.510545	maf2140	6830000	11200000	10000000	11100000	20800000	20000000	575000	22500000	763000	10200000	15800000	3670000	6620000	4960000	13000000	22100000	15600000	9460000	2520000	2580000	20100000	10600000	17000000	6000000	4730000	12900000	51000000	7130000	11200000	4800000	9840000	983000	18500000
435	maf0987	Negative	345.1	167.1	1.99	Syringaldehyde O-glucoside	Others	Others	maf0987	37100	10300000	675134	979111	145.02	0.94451	maf0987	154000	1010000	233000	191000	764000	218000	683000	272000	1660000	562000	1210000	2470000	141000	603000	314000	144000	397000	293000	1280000	219000	1330000	408000	1440000	190000	1310000	1070000	303000	382000	247000	2630000	2080000	154000	1660000
436	maf2692	Positive	205.2	149	9.74	β-Caryophyllene	Others	Others	maf2692	607000	5050000	1.54713e+06	500243	32.33	0.463437	maf2692	1160000	1130000	1290000	1260000	1130000	1840000	1130000	1240000	1030000	1270000	1280000	1330000	1690000	1100000	1020000	1180000	1080000	1420000	1650000	1690000	2380000	1400000	1140000	1060000	1200000	1500000	1930000	1030000	1250000	1570000	1890000	2780000	818000
437	maf2726	Positive	211	133.1	5.83	(+)-Jasmonic acid (JA)	Others	Phytohormones	maf2726	184	243000	26471.8	23929.1	90.39	0.550203	maf2726	20800	43500	38200	14700	8600	12700	21500	80000	17100	28500	123000	29300	29900	56200	49500	40800	35000	62000	27300	21200	10700	8430	40900	28800	55200	21300	63300	50000	33000	53100	32900	8600	16100
438	maf2559	Positive	204.1	186	5.05	3-Indolebutyric acid	Others	Phytohormones	maf2559	9580	179000	117678	20599.5	17.5	0.68969	maf2559	99800	156000	105000	119000	149000	127000	120000	105000	102000	132000	103000	127000	137000	108000	123000	112000	137000	121000	137000	87800	120000	157000	141000	106000	127000	97300	143000	103000	123000	148000	120000	120000	125000
439	maf0783	Negative	322.401	129.7	6.63	N-[(-)-Jasmonoyl]-(L)-Isoleucine (JA-L-Ile)	Others	Phytohormones	maf0783	1250	408000	94070	64247.5	68.3	0.699757	maf0783	71000	133000	141000	72100	107000	40000	91100	188000	70800	245000	380000	60100	96800	135000	408000	190000	67100	153000	63900	131000	35500	47200	71900	95100	102000	93600	304000	175000	147000	230000	175000	28700	77900
440	maf1088	Negative	137	93	4.17	Salicylic acid (SA)	Others	Phytohormones	maf1088	39800	6400000	415621	481736	115.91	0.221105	maf1088	187000	402000	377000	171000	172000	276000	257000	767000	296000	147000	414000	214000	610000	397000	206000	717000	349000	6400000	131000	480000	296000	162000	506000	688000	568000	243000	357000	323000	231000	570000	484000	170000	233000
441	maf0932	Negative	299.1	137.1	1.94	Salicylic acid O-glucoside	Others	Phytohormones	maf0932	7290000	69200000	2.90699e+07	1.08307e+07	37.26	0.818807	maf0932	32200000	22900000	39600000	17000000	27700000	36900000	21200000	20800000	28300000	17900000	23000000	34500000	16500000	23900000	30200000	21800000	55600000	22500000	18800000	25500000	33400000	38400000	36400000	24600000	36400000	26900000	56700000	41400000	16600000	26800000	35600000	31000000	27300000
442	maf2857	Positive	220.252	136.1	2.61	trans-Zeatin (tZ)	Others	Phytohormones	maf2857	5540	274000	28318.6	23157.6	81.78	0.72006	maf2857	20500	31600	30600	23900	9250	14000	18000	13500	26200	32100	53200	32200	48800	54900	13000	51900	19400	33100	11200	63500	17600	32100	32600	10700	56800	50100	274000	33200	46600	23700	27400	21000	19600
443	maf1974	Positive	382.2	220.2	2.18	trans-zeatin N-glucoside	Others	Phytohormones	maf1974	157000	17900000	5.35377e+06	2.59032e+06	48.38	0.768981	maf1974	4870000	5700000	5090000	5280000	2810000	3580000	4980000	8540000	4330000	7880000	7010000	5650000	4310000	6030000	5750000	9560000	4610000	4750000	10600000	4540000	5670000	9840000	6560000	12600000	6760000	9540000	8890000	10500000	11500000	11300000	6940000	2040000	9000000
444	maf1726	Negative	182.05	138	1.68	4-Pyridoxic acid	Others	Pyridine derivatives	maf1726	15400	1060000	172282	168076	97.56	0.738681	maf1726	70100	104000	58100	121000	148000	123000	186000	80200	146000	87100	58700	55100	73800	79000	69300	115000	351000	28500	112000	132000	132000	293000	81900	125000	133000	135000	80700	57200	81700	95400	96100	47100	77900
445	maf0922	Negative	425.4	342.7	12.28	2,3-Oxidosqualene	Others	Sterols	maf0922	14500	51000	24126.4	5974.45	24.76	0.154146	maf0922	22000	21900	21000	32900	18700	20100	18700	16100	16200	17400	20500	32700	19200	23200	48200	26900	18800	26600	21900	27600	22100	20200	51000	44000	24500	24700	21600	28500	21800	20000	29500	46600	30700
446	maf0920	Negative	399.4	141.1	12.26	Campesterol	Others	Sterols	maf0920	5360	16100	11000.7	1798.97	16.35	0.331869	maf0920	10400	12800	9850	11400	11100	15300	11400	10000	9000	8800	8810	11100	9780	7440	10400	8270	8260	8130	9350	9400	10000	8640	9420	8510	8730	9710	7530	7050	9770	11900	13200	12600	8830
447	maf2089	Positive	427.4	345	12.27	Cycloartenol	Others	Sterols	maf2089	6450	33400	20257.7	5072.99	25.04	0.256667	maf2089	15700	17600	17600	14900	15400	18300	13800	9290	16600	9570	13400	15100	19200	12800	15400	11600	10200	14200	10400	8140	15200	9700	7770	11900	13400	12500	6450	13600	15900	16200	17500	13100	12500
448	maf3371	Positive	415.4	135.1	7.82	β-Sitosterol	Others	Sterols	maf3371	416000	12200000	5.72718e+06	1.81498e+06	31.69	0.414649	maf3371	6600000	5180000	6170000	6290000	7500000	5610000	7260000	5410000	10500000	8980000	3370000	3280000	5550000	6030000	4510000	5380000	3500000	4430000	4520000	8480000	5390000	5320000	7240000	4990000	4560000	4930000	4060000	2820000	5100000	5330000	6630000	4690000	4420000
449	maf0479	Negative	295.3	195.2	9	Phytol	Others	Terpenes	maf0479	57500	2240000	227237	223012	98.14	0.817826	maf0479	153000	116000	190000	199000	156000	95700	157000	200000	136000	132000	157000	127000	131000	133000	279000	389000	160000	368000	213000	124000	80400	126000	162000	226000	154000	109000	274000	226000	145000	191000	240000	709000	173000
450	maf3295	Positive	529.4	403	10.05	Pachymic acid	Others	Terpenoids	maf3295	15100	120000	31506	9394.5	29.82	0.253364	maf3295	28600	37900	25800	30600	30100	24000	24800	19500	23400	29200	24300	23000	29900	24100	15400	27500	21200	37200	28200	29200	26800	48600	37500	24500	19300	39900	58800	29700	22700	33700	70300	40500	29100
451	maf2046	Positive	219.1	174.4	3.77	5-Methoxy-N,N-dimethyltryptamine	Others	Tryptamine derivatives	maf2046	7320	2890000	408426	316424	77.47	0.654286	maf2046	520000	291000	104000	480000	423000	397000	148000	207000	239000	602000	844000	313000	201000	294000	261000	810000	198000	329000	478000	963000	115000	352000	64300	728000	658000	453000	271000	537000	246000	420000	258000	88700	241000
452	maf1377	Negative	231	145	4.8	Melatonin	Others	Tryptamine derivatives	maf1377	6890	52800	18196.3	7338.15	40.33	0.324551	maf1377	23600	20600	15400	25600	35400	45300	18700	20200	10000	16600	17200	15700	24300	15400	13100	17900	16700	20300	21200	24600	22000	23800	21500	25700	36700	42600	17000	13100	23600	19500	16300	19300	15000
453	maf2002	Positive	219	160	3.41	N-Acetyl-5-hydroxytryptamine	Others	Tryptamine derivatives	maf2002	30500	1330000	482246	210659	43.68	0.593226	maf2002	191000	524000	305000	377000	236000	274000	605000	327000	370000	525000	722000	283000	363000	649000	558000	655000	566000	784000	646000	589000	294000	618000	337000	868000	517000	567000	668000	412000	500000	947000	700000	298000	484000
454	maf2079	Positive	177.2	160.3	1.75	N-hydroxy tryptamine	Others	Tryptamine derivatives	maf2079	20300	2060000	275182	235321	85.51	0.848769	maf2079	248000	160000	103000	108000	466000	73500	371000	242000	235000	408000	324000	152000	714000	401000	219000	305000	318000	506000	283000	1170000	377000	583000	52900	636000	130000	293000	263000	80400	191000	211000	50100	460000	262000
455	maf2677	Positive	177	160	1.76	serotonin	Others	Tryptamine derivatives	maf2677	14400	2140000	281846	234844	83.32	0.87309	maf2677	217000	317000	125000	99300	580000	111000	424000	240000	250000	492000	304000	213000	752000	395000	219000	319000	322000	464000	281000	1250000	303000	491000	74400	562000	160000	297000	240000	110000	288000	223000	96100	442000	220000
456	maf2163	Positive	161.1	144	2.9	tryptamine	Others	Tryptamine derivatives	maf2163	38000	5160000	442051	480147	108.62	0.789076	maf2163	290000	95600	206000	621000	437000	456000	118000	421000	264000	99200	430000	83100	296000	173000	211000	263000	389000	299000	215000	271000	78900	118000	203000	452000	216000	334000	460000	474000	266000	306000	162000	794000	175000
457	maf0277	Negative	315.1	153	1.86	2,5-dihydroxy benzoic acid O-hexside	Phenolic acids	Benzoic acid derivatives	maf0277	1000000	63600000	5.14478e+06	6.37364e+06	123.89	0.797783	maf0277	3990000	7990000	1530000	2520000	4650000	2220000	2760000	2850000	3640000	3190000	3950000	2980000	2730000	3330000	3010000	4110000	2270000	19300000	3070000	3190000	1880000	3270000	13300000	8650000	7760000	2330000	10700000	11600000	3010000	9520000	10200000	5650000	4180000
458	maf1652	Negative	153	108	2.48	2,5-dihydroxybenzoic acid (Gentisic acid)	Phenolic acids	Benzoic acid derivatives	maf1652	1440	359000	25668.5	29240.2	113.91	0.592958	maf1652	64200	20900	28500	3100	14400	24100	20500	28600	30800	15700	17300	22600	28500	22900	9300	36300	11500	81000	23300	12800	14100	19300	39100	30200	67900	17600	39200	13100	10100	20800	23000	147000	52900
459	maf3287	Positive	123.04	95	3.42	4-Hydroxybenzaldehyde	Phenolic acids	Benzoic acid derivatives	maf3287	105000	2240000	727936	343497	47.19	0.772369	maf3287	528000	599000	1410000	868000	1090000	567000	456000	842000	470000	392000	527000	690000	661000	585000	543000	576000	1600000	592000	805000	1810000	561000	597000	678000	309000	884000	1090000	825000	628000	770000	805000	659000	953000	825000
460	maf1748	Negative	460.1	117.9	0.82	Anthranilate O-hexosyl-O-hexoside	Phenolic acids	Benzoic acid derivatives	maf1748	1150000	30400000	7.10659e+06	2.9243e+06	41.15	0.535663	maf1748	5570000	4900000	9540000	7460000	4930000	4400000	7700000	3370000	8050000	6600000	7680000	5840000	15100000	6660000	3960000	8210000	7830000	8700000	6500000	6200000	6290000	6700000	3940000	6870000	7280000	7200000	4730000	2110000	4870000	6840000	12100000	3800000	5960000
461	maf1244	Negative	136	92	4.06	Anthranilic Acid	Phenolic acids	Benzoic acid derivatives	maf1244	75100	899000	301860	115858	38.38	0.583483	maf1244	237000	152000	230000	225000	300000	401000	216000	269000	113000	299000	570000	197000	154000	374000	250000	300000	270000	395000	257000	276000	302000	333000	243000	295000	327000	273000	717000	311000	406000	465000	380000	658000	346000
462	maf2736	Positive	123.037	79	4.62	Benzoic acid	Phenolic acids	Benzoic acid derivatives	maf2736	29100	884000	147693	101679	68.84	0.220113	maf2736	123000	117000	150000	127000	156000	266000	100000	603000	145000	173000	177000	94500	180000	103000	120000	199000	158000	238000	116000	160000	178000	121000	101000	79600	249000	159000	195000	108000	270000	85500	319000	186000	142000
463	maf0459	Negative	169.022	125	1.75	Gallic acid	Phenolic acids	Benzoic acid derivatives	maf0459	321000	33900000	3.60537e+06	3.73147e+06	103.5	0.753969	maf0459	6380000	2120000	5010000	3540000	2390000	1370000	3030000	1410000	4460000	10300000	3840000	2420000	1280000	3880000	10800000	1670000	2530000	5540000	1850000	2410000	2050000	2130000	3710000	1140000	8430000	2190000	3730000	6320000	2910000	4530000	3220000	2050000	3260000
464	maf1065	Negative	331	313.1	1.95	Gallic acid O-Hexoside	Phenolic acids	Benzoic acid derivatives	maf1065	130000	5970000	750411	672737	89.65	0.793822	maf1065	903000	1240000	439000	558000	952000	283000	593000	543000	286000	510000	911000	788000	469000	307000	883000	535000	764000	1950000	579000	521000	330000	731000	2990000	1410000	991000	355000	1410000	3220000	967000	1530000	1760000	526000	809000
465	maf1275	Negative	183.037	124	3.17	Methyl gallate	Phenolic acids	Benzoic acid derivatives	maf1275	15600	3670000	352052	495934	140.87	0.648553	maf1275	704000	396000	259000	242000	423000	71800	387000	117000	455000	594000	799000	162000	303000	1500000	214000	64700	72700	649000	77600	258000	29400	21200	438000	32600	177000	43500	217000	105000	202000	513000	341000	136000	146000
466	maf0699	Negative	359.1	182.1	2.33	Syringic acid O-glucoside	Phenolic acids	Benzoic acid derivatives	maf0699	830000	24900000	6.46344e+06	3.78575e+06	58.57	0.891404	maf0699	8060000	3040000	12900000	4440000	4970000	5980000	3000000	7260000	3500000	1920000	7040000	3370000	5490000	24900000	2640000	2310000	11700000	10800000	7170000	5890000	5630000	3940000	3060000	3420000	2910000	5480000	11500000	3390000	10800000	9400000	6040000	4110000	6040000
467	maf0610	Negative	151.047	136	4.03	Vanillin	Phenolic acids	Benzoic acid derivatives	maf0610	189000	2180000	690759	274037	39.67	0.558299	maf0610	648000	344000	720000	652000	878000	1200000	550000	610000	263000	583000	1300000	483000	429000	801000	658000	761000	712000	1040000	568000	644000	712000	836000	500000	753000	792000	639000	1570000	758000	1120000	1340000	1020000	1340000	787000
468	maf2968	Positive	131.1	114.1	0.77	Agmatine	Phenolic acids	Phenolamides	maf2968	259000	2330000	1.10446e+06	411565	37.26	0.728958	maf2968	942000	446000	1690000	450000	454000	973000	1200000	1110000	1090000	672000	1340000	539000	550000	904000	877000	884000	1010000	592000	1720000	846000	1190000	1900000	1180000	991000	1720000	1170000	906000	1570000	996000	1200000	1370000	488000	1220000
469	maf2696	Positive	584.2	325	2.5	N',N",N"'-p-coumaroyl-cinnamoyl-caffeoyl spermidine	Phenolic acids	Phenolamides	maf2696	938	234000	34179.8	25094	73.42	0.590977	maf2696	14600	23700	36200	35500	35700	28800	15400	28700	31700	20300	21900	17000	29200	19400	51600	19500	42800	51200	18200	56400	3490	7850	22200	22900	41300	20900	35300	42100	30400	32300	25500	102000	31300
470	maf2764	Positive	265.1	177.1	2.52	N-Feruloyl putrescine	Phenolic acids	Phenolamides	maf2764	8890	915000	109983	135625	123.31	0.8115	maf2764	182000	11500	16600	41500	46700	107000	67900	62600	88500	103000	147000	53900	174000	100000	144000	111000	71500	80500	52400	107000	209000	66900	66900	146000	27300	67300	745000	149000	71700	75200	26200	915000	93800
471	maf0734	Negative	291.2	119.2	2.49	N-p-Coumaroyl hydroxyagmatine	Phenolic acids	Phenolamides	maf0734	2610	69200	20613.8	13089.5	63.5	0.492005	maf0734	14900	10900	39700	13200	10800	7390	25100	12100	20600	21100	29600	11600	10400	14500	18900	18100	20200	18800	16300	5640	19800	39100	15300	16000	31700	15600	31200	19900	16500	30800	27500	10900	18500
472	maf3411	Positive	235.1	146.8	2.54	N-p-Coumaroyl putrescine	Phenolic acids	Phenolamides	maf3411	7970	990000	150994	156778	103.83	0.864566	maf3411	208000	35400	54600	203000	63300	37200	58800	54800	30100	75000	91900	56000	63600	75300	81600	92100	67100	78100	143000	64600	32300	89500	137000	173000	200000	176000	132000	202000	64900	230000	108000	114000	211000
473	maf2695	Positive	89	72	0.73	Putrescine	Phenolic acids	Phenolamides	maf2695	13000	2270000	152732	193132	126.45	0.568794	maf2695	118000	150000	44400	47800	56700	46700	81900	63300	84400	27300	142000	69900	25500	58300	57000	44300	45600	185000	369000	64800	47800	79100	68300	247000	143000	97100	71500	149000	100000	130000	160000	174000	103000
474	maf1176	Negative	136	92	2.45	4-aminobenzoic acid	Phenolic acids	Phenolic acids	maf1176	5470	45100	21939.9	7601.27	34.65	0.340356	maf1176	25800	16400	19100	23800	21200	30100	18400	45100	10100	22600	19100	17100	15600	11600	9070	17000	37000	23700	14500	14600	16100	20700	18000	13700	8860	20000	22500	17500	16900	14100	27700	17000	14800
475	maf3302	Positive	179.1	91	4.7	4-Hydroxy-3-methoxycinnamaldehyde	Phenolic acids	Phenolic acids	maf3302	6430	282000	81149.3	38871.5	47.9	0.724521	maf3302	75000	37500	37000	63700	53000	108000	75500	69000	18700	116000	103000	55800	63500	102000	97800	87700	38300	145000	76000	70900	35000	95900	47900	81300	105000	77500	229000	90800	129000	79500	95600	282000	102000
476	maf1668	Negative	515.1	191	2.77	Cynarin	Phenolic acids	Phenolic acids	maf1668	39300	3600000	749306	580777	77.51	0.876532	maf1668	985000	1040000	1290000	508000	731000	203000	839000	441000	1080000	395000	1530000	575000	149000	1000000	909000	593000	231000	139000	327000	451000	42800	1880000	529000	701000	969000	589000	166000	1430000	1780000	2230000	1910000	758000	1780000
477	maf1578	Negative	785.4	623.2	3.47	echinacoside	Phenolic acids	Phenolic acids	maf1578	5290	237000	35839.2	28468.2	79.43	0.94336	maf1578	27000	76000	29800	35100	42200	33000	28100	46000	65500	9520	21700	13600	18000	17700	14500	14800	30200	68300	10900	20400	19900	20900	12900	15900	9210	19800	69400	25300	6440	25200	37200	13300	30000
478	maf1419	Negative	181.1	151	4.16	Syringic Aldehyde	Phenolic acids	Phenolic acids	maf1419	10900	356000	81343.8	49656.1	61.04	0.619253	maf1419	58900	30700	31200	34800	34200	48600	65900	36000	12600	99500	169000	21800	20800	98700	151000	75800	37000	82100	88900	121000	13400	140000	79900	67600	129000	78700	192000	197000	67600	185000	118000	94400	97800
479	maf0026	Negative	193.1	133.8	3.78	trans-ferulic acid	Phenolic acids	Phenolic acids	maf0026	1210000	13700000	5.19585e+06	2.27104e+06	43.71	0.904167	maf0026	5210000	11000000	3410000	4570000	5380000	1900000	3780000	5820000	2780000	3850000	6100000	5560000	3770000	5210000	2470000	5540000	8520000	5020000	4870000	8290000	2860000	2210000	6630000	3390000	5820000	5670000	10500000	2190000	7600000	9410000	5860000	1500000	5520000
480	maf2541	Positive	74	57	0.8	Unknown	Unknown	Unknown	maf2541	505000	6590000	1.83491e+06	599814	32.69	0.63157	maf2541	1650000	2300000	2810000	1700000	2160000	1310000	2070000	1230000	2270000	1450000	3590000	1540000	1970000	1950000	1360000	1790000	1680000	1790000	2410000	1410000	1450000	1820000	1020000	1690000	1830000	2230000	1850000	1180000	1860000	2470000	2300000	880000	1930000
481	maf1063	Negative	76	60.8	8.47	Unknown	Unknown	Unknown	maf1063	1090	6720	2714.58	630.305	23.22	9.9999e-06	maf1063	2430	2280	2790	2190	2350	2420	2030	3600	2460	2950	3030	2660	3120	2550	3330	2960	3130	2770	2420	2730	2300	2970	2470	3010	2220	2160	3300	1730	2430	2760	6720	2580	2710
482	maf3207	Positive	90.048	44	0.81	Unknown	Unknown	Unknown	maf3207	443000	7510000	2.72367e+06	1.18424e+06	43.48	0.691881	maf3207	1820000	2410000	4460000	2290000	3160000	1590000	2000000	1960000	3220000	2170000	2660000	2170000	1380000	1350000	2370000	3500000	1800000	2450000	6170000	1160000	2670000	3070000	2530000	2000000	3030000	3930000	2030000	2610000	2940000	1730000	1900000	505000	4740000
483	maf3315	Positive	94	77.9	0.79	Unknown	Unknown	Unknown	maf3315	150000	3560000	1.32517e+06	498793	37.64	0.886658	maf3315	907000	882000	1930000	1250000	1120000	1960000	1260000	830000	1690000	1250000	1700000	1350000	1060000	2110000	1310000	2310000	1710000	1330000	538000	1170000	1350000	1460000	648000	1920000	765000	848000	1350000	1320000	1110000	569000	1210000	1760000	1080000
484	maf2015	Positive	95	53.9	0.65	Unknown	Unknown	Unknown	maf2015	203000	2030000	1.42339e+06	225605	15.85	0.634035	maf2015	1140000	1450000	1010000	1290000	1140000	1020000	1540000	1850000	1210000	1440000	876000	1120000	1360000	1080000	1640000	1300000	1410000	1400000	1110000	1500000	1330000	1310000	1450000	1360000	1610000	1150000	1220000	1110000	1560000	1090000	1540000	1260000	1390000
485	maf0573	Negative	99	81.9	0.71	Unknown	Unknown	Unknown	maf0573	1900000	24200000	1.03428e+07	3.61214e+06	34.92	0.652702	maf0573	6560000	4930000	11000000	9420000	10200000	7690000	7890000	4880000	8540000	6100000	10700000	4660000	6490000	7100000	5980000	5610000	8640000	4830000	17100000	5910000	5860000	14500000	11700000	15800000	12900000	13100000	17800000	11300000	11000000	18500000	15200000	10100000	7950000
486	maf3189	Positive	101	83.9	0.81	Unknown	Unknown	Unknown	maf3189	1260000	15100000	6.09953e+06	2.29066e+06	37.55	0.904435	maf3189	5780000	8240000	8250000	6240000	4950000	2950000	6570000	3210000	5560000	5290000	7590000	9310000	6930000	6080000	5030000	4300000	5100000	6890000	8130000	5430000	9760000	7640000	3950000	5670000	6150000	7000000	9970000	6800000	7470000	5830000	5640000	2890000	6280000
487	maf3231	Positive	103	86	0.79	Unknown	Unknown	Unknown	maf3231	24300	231000	98074.6	31672.1	32.29	0.358108	maf3231	57900	118000	131000	90200	90900	70000	79300	73000	99900	92100	112000	125000	84900	79500	83000	64600	107000	91200	191000	65100	107000	123000	71500	94100	94000	85000	111000	93400	87100	96300	119000	58300	85800
488	maf2331	Positive	105	60.8	0.79	Unknown	Unknown	Unknown	maf2331	2070000	12800000	8.33485e+06	1.34059e+06	16.08	0.556926	maf2331	8390000	9250000	8420000	7280000	6890000	8160000	8050000	7700000	7220000	7610000	9070000	8420000	8200000	8570000	7660000	7580000	8620000	10500000	9450000	8260000	7480000	8940000	9740000	9340000	7860000	7170000	11900000	8280000	8500000	12100000	10200000	7500000	7910000
489	maf2611	Positive	106	60	0.86	Unknown	Unknown	Unknown	maf2611	1340000	18100000	5.70542e+06	1.95757e+06	34.31	0.797536	maf2611	5230000	5160000	8460000	4980000	5600000	4700000	5150000	3720000	6270000	4570000	5140000	5560000	4150000	4370000	5270000	5690000	5070000	5030000	9820000	4800000	5700000	7570000	4270000	4630000	6460000	7160000	5110000	4130000	7500000	3890000	4790000	2260000	6410000
490	maf1902	Positive	108	77.9	1.95	Unknown	Unknown	Unknown	maf1902	175000	6570000	2.87943e+06	997347	34.64	0.680159	maf1902	1980000	2900000	2660000	2590000	1380000	1710000	3420000	1260000	3030000	3570000	3730000	1840000	2560000	3230000	3830000	4170000	3090000	3730000	2900000	2930000	3220000	4670000	3080000	3840000	4810000	3980000	3220000	1810000	2820000	4090000	3630000	2520000	4360000
491	maf2173	Positive	108.1	66	7.81	Unknown	Unknown	Unknown	maf2173	669	61900	24402.9	9392.46	38.49	0.280185	maf2173	39400	21500	21000	25500	33200	24300	16400	12700	33700	29400	14800	9900	34100	15500	11700	21000	8660	22000	17200	33500	17100	20000	31000	10500	28700	22900	13900	11900	27200	21200	19300	669	24800
492	maf0337	Negative	112	84	3.88	Unknown	Unknown	Unknown	maf0337	4170	84600	27085.7	12752.1	47.08	0.693531	maf0337	34400	38300	9630	27200	75000	39900	43900	81200	37200	18900	37200	34600	15700	23700	23400	17500	22500	32700	44700	15800	18500	33900	24800	14500	35900	35400	16100	60000	22300	28400	24100	10200	37800
493	maf1453	Negative	114.1	86	0.75	Unknown	Unknown	Unknown	maf1453	1200	111000	17981	11420	63.51	0.40017	maf1453	25800	11600	17200	9430	18800	22500	13400	14200	18000	26600	9850	3210	20200	21500	12800	17200	16500	16500	23200	22500	15700	7630	9360	19900	9250	9330	26300	16800	7260	17200	9940	89100	31900
494	maf2195	Positive	121	94	1.17	Unknown	Unknown	Unknown	maf2195	24100	308000	169560	47588.4	28.07	0.6828	maf2195	122000	213000	229000	189000	131000	110000	176000	122000	121000	157000	265000	128000	120000	202000	212000	228000	187000	188000	212000	225000	193000	176000	170000	189000	230000	165000	237000	154000	196000	211000	194000	146000	179000
495	maf2018	Positive	121	102.9	1.95	Unknown	Unknown	Unknown	maf2018	506000	18400000	8.1651e+06	2.86937e+06	35.14	0.659945	maf2018	5120000	8290000	7500000	7560000	4060000	4700000	9970000	3540000	8370000	10000000	10600000	5220000	7540000	9070000	11500000	12000000	8830000	10400000	8660000	8260000	9310000	13500000	8490000	10800000	13400000	11400000	9570000	5400000	7730000	11800000	10600000	7090000	12500000
496	maf1330	Negative	122	77.9	4.6	Unknown	Unknown	Unknown	maf1330	5360	315000	47400.9	34009.4	71.75	0.128404	maf1330	40300	34800	44100	35000	59400	57000	25600	44900	33500	43900	43900	26800	66400	27500	21100	40400	41200	81200	26500	23300	25300	38800	21700	14700	81400	23500	20600	34600	108000	31500	84600	76600	40300
497	maf1426	Negative	124	80	0.75	Unknown	Unknown	Unknown	maf1426	22500	423000	113733	61112.5	53.73	0.688504	maf1426	51700	144000	204000	76500	118000	131000	69000	33200	88700	73300	126000	152000	148000	164000	74100	168000	72400	84000	292000	84400	121000	89600	58800	150000	76900	167000	180000	76600	64800	81700	102000	114000	39900
498	maf1985	Positive	126.1	109	0.8	Unknown	Unknown	Unknown	maf1985	69800	592000	357454	73094.9	20.45	0.621204	maf1985	307000	440000	357000	463000	478000	425000	294000	393000	345000	449000	403000	348000	430000	334000	249000	324000	367000	549000	362000	367000	268000	270000	295000	367000	351000	350000	542000	232000	404000	446000	490000	172000	275000
499	maf2884	Positive	127.1	81.2	2.7	Unknown	Unknown	Unknown	maf2884	430000	8490000	3.88565e+06	1.19598e+06	30.78	0.8339	maf2884	3450000	3800000	2180000	4340000	2640000	4290000	5450000	4130000	3560000	3060000	3100000	3580000	2040000	3980000	2780000	3020000	6410000	3210000	2310000	5160000	2630000	4250000	4380000	3890000	3410000	3240000	3050000	2680000	2350000	4540000	3860000	6180000	2490000
500	maf1489	Negative	130.058	84	1.19	Unknown	Unknown	Unknown	maf1489	316000	2140000	932572	353117	37.86	0.788051	maf1489	500000	748000	763000	686000	381000	684000	1190000	752000	1370000	1200000	1370000	659000	1010000	906000	1770000	1510000	782000	651000	1300000	1150000	1000000	1420000	1010000	1300000	1360000	1130000	973000	762000	1090000	1100000	996000	1700000	1510000
501	maf1770	Negative	130.1	86	1.14	Unknown	Unknown	Unknown	maf1770	22900	394000	210114	69181.5	32.93	0.481603	maf1770	170000	143000	120000	243000	170000	146000	203000	198000	192000	204000	95300	117000	213000	183000	203000	253000	87400	207000	53200	131000	172000	148000	177000	159000	166000	89400	120000	117000	144000	165000	177000	102000	90100
502	maf2960	Positive	130.1	103.3	4.77	Unknown	Unknown	Unknown	maf2960	4430	39000	21249.3	4716.71	22.2	0.340884	maf2960	21100	19300	19000	19100	13500	20200	20300	28800	19200	39000	28400	19600	20100	18300	25600	26500	28300	17100	28100	27100	29900	20600	32300	30600	31800	28300	21200	24100	17600	19000	15900	14800	31400
503	maf3292	Positive	131	84.9	0.86	Unknown	Unknown	Unknown	maf3292	282000	1030000	677381	151271	22.33	0.833154	maf3292	607000	680000	743000	672000	688000	535000	639000	399000	568000	528000	733000	942000	845000	717000	629000	529000	631000	674000	694000	652000	837000	850000	418000	577000	640000	718000	1020000	556000	722000	528000	592000	474000	697000
504	maf2773	Positive	131	102.8	1.95	Unknown	Unknown	Unknown	maf2773	175000	9070000	3.24194e+06	1.39696e+06	43.09	0.632552	maf2773	1910000	2920000	2810000	2690000	1260000	1490000	3770000	1380000	3440000	4320000	4480000	1920000	2730000	3780000	4670000	5330000	3570000	4490000	3580000	3550000	3830000	6250000	3540000	4570000	6160000	4890000	3930000	2040000	3070000	4730000	4410000	2910000	5820000
505	maf0261	Negative	131.08	85	2.77	Unknown	Unknown	Unknown	maf0261	4300	375000	68329	49448.6	72.37	0.482004	maf0261	90000	35800	41800	67800	27500	23900	24900	33200	15100	41900	113000	60100	49400	54200	73500	34800	59200	185000	61300	173000	48600	36500	138000	51700	375000	58900	117000	177000	238000	198000	66300	74700	59800
506	maf2898	Positive	132.095	69	1.2	Unknown	Unknown	Unknown	maf2898	31100	1240000	520208	192006	36.91	0.827016	maf2898	268000	472000	425000	467000	244000	375000	549000	303000	758000	855000	714000	327000	527000	560000	960000	848000	471000	333000	646000	510000	480000	535000	534000	551000	633000	627000	537000	394000	480000	703000	576000	830000	798000
507	maf2255	Positive	132.1	57	1.2	Unknown	Unknown	Unknown	maf2255	87200	2680000	1.23388e+06	447551	36.27	0.524043	maf2255	645000	1170000	942000	1100000	645000	1010000	1280000	757000	1730000	2140000	1570000	990000	1270000	1430000	2190000	2080000	1130000	826000	1470000	1330000	1150000	1340000	1260000	1340000	1380000	1530000	1310000	1010000	1240000	1750000	1540000	1680000	1840000
508	maf3431	Positive	132.1	86.2	1.2	Unknown	Unknown	Unknown	maf3431	3570000	116000000	5.69136e+07	1.95858e+07	34.41	0.603372	maf3431	28000000	55800000	43900000	48600000	28700000	38000000	54700000	33700000	75200000	96400000	70100000	40000000	56800000	58200000	90300000	85800000	58200000	36900000	63700000	56000000	46200000	55900000	53600000	59500000	70500000	69800000	56800000	41600000	58800000	70800000	65000000	91600000	81700000
509	maf3330	Positive	133	116	0.78	Unknown	Unknown	Unknown	maf3330	355000	5520000	1.92848e+06	797479	41.35	0.548123	maf3330	1290000	844000	3150000	879000	705000	1050000	1960000	1560000	1860000	959000	2170000	770000	888000	1440000	1170000	1470000	1620000	1150000	2350000	1360000	2250000	3300000	1730000	1760000	3100000	2680000	1750000	2400000	1900000	2290000	2000000	916000	2350000
510	maf1448	Negative	134.1	107	1.17	Unknown	Unknown	Unknown	maf1448	52900	412000	166772	51653.7	30.97	0.409808	maf1448	171000	184000	215000	153000	136000	132000	141000	152000	202000	202000	217000	221000	185000	181000	173000	217000	161000	193000	187000	164000	179000	93600	143000	194000	140000	127000	201000	140000	147000	173000	245000	412000	180000
511	maf1227	Negative	136	76	0.75	Unknown	Unknown	Unknown	maf1227	57700	2220000	282227	229962	81.48	0.667836	maf1227	342000	165000	263000	450000	372000	186000	62700	83200	352000	161000	290000	794000	183000	354000	160000	211000	79500	389000	242000	146000	175000	209000	155000	241000	67300	326000	579000	286000	213000	109000	184000	460000	89200
512	maf3358	Positive	137	110	1.55	Unknown	Unknown	Unknown	maf3358	20200	4470000	402432	387917	96.39	0.541719	maf3358	317000	232000	180000	187000	162000	152000	354000	590000	356000	203000	345000	664000	191000	572000	494000	224000	178000	984000	300000	893000	177000	109000	855000	938000	1380000	163000	878000	363000	296000	462000	363000	1790000	120000
513	maf2979	Positive	138	120	2.78	Unknown	Unknown	Unknown	maf2979	1560	279000	36022.7	34761	96.5	0.537834	maf2979	9570	22100	38100	18300	28700	74500	8540	29500	50500	19400	23500	14300	17100	12500	18600	21200	66900	31100	62300	75900	25300	81000	13000	18700	37900	54000	63800	57500	41300	126000	58500	199000	23000
514	maf2119	Positive	138.07	95	0.83	Unknown	Unknown	Unknown	maf2119	17500	403000	192157	64056.3	33.34	0.834462	maf2119	154000	133000	250000	213000	179000	240000	204000	194000	248000	209000	153000	210000	131000	322000	186000	403000	256000	280000	142000	225000	155000	264000	112000	231000	224000	145000	231000	165000	195000	95400	165000	220000	145000
515	maf3029	Positive	138.091	121.1	1.17	Unknown	Unknown	Unknown	maf3029	14600	181000	115447	24357.8	21.1	0.652597	maf3029	95700	120000	166000	121000	83500	117000	129000	119000	115000	120000	127000	124000	105000	131000	112000	120000	134000	152000	134000	127000	126000	133000	98300	130000	113000	119000	142000	105000	118000	120000	118000	157000	103000
516	maf1567	Negative	140	79	0.75	Unknown	Unknown	Unknown	maf1567	144000	1340000	587813	206416	35.12	0.646167	maf1567	641000	663000	948000	456000	479000	661000	294000	188000	574000	308000	855000	720000	435000	544000	276000	499000	337000	350000	1040000	243000	706000	633000	310000	446000	344000	933000	555000	534000	490000	508000	363000	339000	437000
517	maf1276	Negative	141.03	59	0.71	Unknown	Unknown	Unknown	maf1276	740000	29100000	8.48214e+06	5.63445e+06	66.43	0.191677	maf1276	3520000	11700000	1140000	4220000	7770000	6960000	9800000	6400000	2890000	12900000	3720000	6240000	8000000	6100000	19200000	10400000	13200000	13100000	3010000	17000000	10400000	1070000	7730000	11000000	5920000	3720000	2320000	8960000	11200000	1230000	5310000	3510000	6410000
518	maf2094	Positive	142	115.1	2.46	Unknown	Unknown	Unknown	maf2094	5740000	95800000	5.81436e+07	1.54052e+07	26.5	0.536678	maf2094	26800000	47600000	56900000	44400000	34700000	41700000	63800000	48100000	62700000	60900000	66000000	46700000	53600000	65000000	64500000	82000000	68400000	59900000	62600000	62500000	55900000	76400000	52400000	72100000	66000000	72800000	67500000	39100000	62000000	79500000	68000000	40200000	58100000
519	maf2334	Positive	143	115	2.46	Unknown	Unknown	Unknown	maf2334	67500	1200000	684935	194152	28.35	0.535342	maf2334	284000	589000	674000	518000	444000	455000	749000	542000	730000	643000	852000	561000	644000	705000	736000	1010000	786000	676000	750000	757000	689000	916000	527000	884000	780000	907000	758000	507000	636000	900000	782000	467000	750000
520	maf1422	Negative	144.1	126	4.56	Unknown	Unknown	Unknown	maf1422	1200	73300	18515.4	11105.1	59.98	0.514	maf1422	7180	11200	7390	12400	6420	10100	16500	8460	7420	14800	53500	6530	18600	19300	25400	38700	27500	22700	16500	13100	5420	23400	8830	49300	25200	24800	40800	16800	22000	44500	17300	18800	31300
521	maf2401	Positive	146.074	86	1.95	Unknown	Unknown	Unknown	maf2401	42900	1350000	546990	204555	37.4	0.859904	maf2401	335000	505000	266000	848000	513000	640000	503000	706000	577000	485000	354000	618000	212000	608000	288000	192000	983000	340000	403000	728000	265000	409000	640000	331000	369000	484000	298000	541000	395000	551000	580000	777000	423000
522	maf3232	Positive	146.085	87	0.87	Unknown	Unknown	Unknown	maf3232	627000	10800000	4.36126e+06	1.45422e+06	33.34	0.53422	maf3232	3650000	2370000	3720000	4430000	5070000	3940000	4280000	4030000	4120000	4060000	2340000	2330000	4170000	2520000	3650000	4250000	5160000	5490000	2490000	2820000	2870000	3840000	3610000	3390000	4380000	2760000	7100000	6670000	3610000	4800000	6150000	2510000	3700000
523	maf3340	Positive	146.1	91	4.6	Unknown	Unknown	Unknown	maf3340	17100	523000	132975	77349.4	58.17	0.531542	maf3340	72900	46000	50500	87800	53400	75900	131000	125000	45600	106000	347000	61800	76000	119000	168000	261000	117000	148000	189000	133000	48000	176000	101000	300000	226000	151000	234000	60900	150000	272000	162000	168000	166000
524	maf0009	Negative	146.7	102	0.75	Unknown	Unknown	Unknown	maf0009	200000	1980000	777077	296310	38.13	0.498451	maf0009	1060000	975000	1350000	433000	941000	1280000	354000	276000	883000	402000	992000	1050000	551000	1020000	346000	1030000	336000	640000	951000	327000	1190000	861000	320000	555000	454000	1110000	534000	593000	547000	297000	432000	200000	684000
525	maf1653	Negative	147.07	59	1.14	Unknown	Unknown	Unknown	maf1653	34200	598000	298080	106717	35.8	0.751906	maf1653	285000	230000	273000	254000	249000	150000	382000	286000	192000	250000	186000	234000	343000	195000	324000	304000	170000	230000	106000	133000	345000	198000	308000	153000	310000	78800	160000	201000	139000	208000	308000	94200	105000
526	maf2150	Positive	147.12	87.2	0.87	Unknown	Unknown	Unknown	maf2150	49800	3290000	705120	443022	62.83	0.613108	maf2150	385000	568000	491000	684000	711000	990000	1010000	2180000	671000	1070000	223000	725000	729000	723000	945000	578000	878000	771000	138000	284000	604000	337000	826000	444000	1260000	226000	486000	341000	328000	587000	809000	273000	309000
527	maf2684	Positive	148	120.1	6.07	Unknown	Unknown	Unknown	maf2684	3220	273000	78854.9	32676.1	41.44	0.502754	maf2684	80100	83200	84300	85700	95700	59400	111000	89400	55000	66700	133000	56900	61900	107000	103000	150000	76200	50200	85500	90200	25000	107000	41100	72500	67800	61000	52900	83900	68800	89700	47100	132000	61100
528	maf2936	Positive	148.1	88	0.85	Unknown	Unknown	Unknown	maf2936	135000	1700000	380548	168466	44.27	0.514056	maf2936	345000	456000	332000	383000	254000	309000	357000	358000	432000	303000	444000	485000	362000	381000	399000	189000	327000	482000	912000	397000	328000	405000	348000	307000	327000	433000	340000	446000	365000	370000	417000	445000	367000
529	maf0196	Negative	149	59	0.8	Unknown	Unknown	Unknown	maf0196	35500	1100000	231851	108552	46.82	0.644807	maf0196	172000	254000	247000	271000	221000	209000	145000	113000	185000	301000	229000	317000	204000	202000	232000	337000	182000	234000	310000	294000	191000	171000	119000	315000	84200	209000	185000	147000	233000	130000	302000	1100000	166000
530	maf2787	Positive	149.052	103.01	5.49	Unknown	Unknown	Unknown	maf2787	2320	80600	15559.7	11345.4	72.92	0.317617	maf2787	23300	5660	8130	22400	6110	17500	5840	10000	8060	7220	21000	11100	22400	13800	7500	14000	27400	55800	9850	8190	11700	8570	14200	32200	55500	7480	28800	24300	21800	59500	9800	44600	6980
531	maf2315	Positive	150	133	1.16	Unknown	Unknown	Unknown	maf2315	345000	4350000	2.11297e+06	682672	32.31	0.641748	maf2315	1360000	1820000	1770000	1920000	814000	1480000	2740000	1390000	3030000	2300000	3180000	2170000	1790000	2390000	3130000	2290000	1770000	1690000	2280000	2640000	2100000	3130000	2270000	2490000	3620000	2590000	2130000	1960000	2390000	2870000	3140000	2340000	3190000
532	maf3304	Positive	151	105	1.16	Unknown	Unknown	Unknown	maf3304	746000	11300000	5.34704e+06	1.78419e+06	33.37	0.67527	maf3304	3070000	4400000	4150000	4580000	2580000	3440000	7200000	3420000	7030000	5510000	8200000	5320000	4420000	6010000	7990000	6580000	4800000	4150000	5470000	7010000	5630000	9290000	5860000	6670000	9110000	6030000	4820000	4770000	5510000	7150000	7760000	5260000	8360000
533	maf0869	Negative	151.04	92	4.06	Unknown	Unknown	Unknown	maf0869	48000	706000	211614	88513.5	41.83	0.31059	maf0869	184000	102000	175000	160000	239000	307000	151000	193000	112000	244000	507000	166000	139000	274000	208000	226000	201000	310000	191000	208000	212000	283000	161000	255000	239000	178000	501000	219000	293000	356000	244000	407000	261000
534	maf0691	Negative	151.04	92	4.82	Unknown	Unknown	Unknown	maf0691	66000	1400000	212430	135968	64.01	0.415411	maf0691	121000	691000	161000	143000	112000	139000	78000	224000	94400	126000	1400000	106000	141000	71800	87500	111000	203000	107000	81700	134000	427000	111000	351000	84700	553000	91400	113000	233000	160000	135000	181000	242000	422000
535	maf0455	Negative	151.04	136	4.04	Unknown	Unknown	Unknown	maf0455	25400	412000	137236	51951.3	37.86	0.413135	maf0455	96200	47800	88000	99700	130000	205000	83800	117000	59700	112000	238000	77600	86600	151000	121000	149000	115000	176000	131000	139000	157000	176000	118000	163000	154000	127000	289000	122000	190000	205000	164000	279000	113000
536	maf2843	Positive	151.068	79	6.02	Unknown	Unknown	Unknown	maf2843	7720	117000	42435.2	10947.5	25.8	0.370696	maf2843	41000	33100	43700	38300	37900	38000	110000	46400	28300	39000	28600	31500	33800	35500	39700	37300	48300	35900	59500	39400	26000	39900	30600	34800	39800	37300	31800	41800	39500	38400	51600	46800	40500
537	maf0911	Negative	152	122	5.88	Unknown	Unknown	Unknown	maf0911	92400	343000	142521	27377.6	19.21	0.299253	maf0911	145000	147000	169000	154000	147000	171000	116000	118000	133000	170000	129000	119000	343000	103000	134000	139000	166000	148000	111000	121000	139000	155000	101000	136000	203000	105000	98900	126000	171000	119000	193000	139000	156000
538	maf2937	Positive	153.047	93	4.06	Unknown	Unknown	Unknown	maf2937	55500	2170000	697557	287364	41.2	0.722914	maf2937	538000	258000	515000	540000	691000	1100000	451000	590000	218000	788000	1390000	401000	359000	877000	577000	689000	558000	1050000	498000	700000	645000	743000	508000	638000	651000	654000	1310000	677000	784000	998000	788000	1660000	652000
539	maf2306	Positive	153.05	93.03	4.07	Unknown	Unknown	Unknown	maf2306	26800	587000	179879	86937.7	48.33	0.408392	maf2306	117000	64800	100000	131000	146000	293000	111000	140000	75400	259000	268000	113000	107000	169000	118000	140000	200000	225000	129000	166000	103000	219000	160000	165000	153000	198000	397000	125000	166000	340000	179000	462000	113000
540	maf2523	Positive	158	55	1.34	Unknown	Unknown	Unknown	maf2523	18600	395000	112160	70222.2	62.61	0.923019	maf2523	97100	99700	83100	395000	109000	96700	74300	136000	349000	87200	170000	331000	61800	260000	35600	59700	80400	92900	63700	100000	35100	63600	148000	61300	61300	67900	197000	32100	126000	86500	104000	229000	56400
541	maf3423	Positive	158	55	3.92	Unknown	Unknown	Unknown	maf3423	18400	223000	78388	33699.1	42.99	0.81899	maf3423	101000	104000	33200	96600	181000	183000	111000	205000	100000	57600	108000	89900	38000	86700	57200	63500	65400	103000	149000	27800	47100	80400	90700	44300	89200	110000	50000	99400	48600	70100	77400	45600	94200
542	maf1819	Negative	158.1	74	2.54	Unknown	Unknown	Unknown	maf1819	396	30600	5687.46	5213.36	91.66	0.702125	maf1819	2400	9200	13300	5500	1630	3320	4410	3170	9110	12300	23300	11000	11900	16100	2290	2000	1640	9680	1510	22800	6190	5330	3230	6640	3400	765	6370	5160	15400	7750	3060	3070	1240
543	maf1341	Negative	158.1	128	5.27	Unknown	Unknown	Unknown	maf1341	1070	103000	16403.8	12622.5	76.95	0.508257	maf1341	8130	3370	4720	9640	7560	7900	8700	7770	22700	5470	7000	3000	5880	6960	13100	20000	11300	5960	4040	11300	4360	2790	6730	5820	6080	5580	11200	6410	8190	23400	7560	14500	2880
544	maf1192	Negative	159.2	129	2.44	Unknown	Unknown	Unknown	maf1192	56300	364000	194925	58186.4	29.85	0.478433	maf1192	102000	170000	184000	138000	107000	113000	235000	147000	218000	218000	220000	178000	218000	225000	197000	268000	267000	190000	234000	219000	221000	293000	199000	261000	216000	238000	224000	115000	228000	285000	230000	132000	234000
545	maf0879	Negative	160.05	115.995	4.4	Unknown	Unknown	Unknown	maf0879	11900	108000	40511.4	18168.1	44.85	0.584932	maf0879	21200	37200	38300	38100	50000	41300	37200	45700	36000	21500	91500	11900	16400	36000	52600	35600	23400	67200	28200	47500	28500	34300	19500	88800	54700	57000	97800	32700	44900	48500	32400	37200	62800
546	maf2007	Positive	161.1	144	2.89	Unknown	Unknown	Unknown	maf2007	42500	5190000	462303	478779	103.56	0.797104	maf2007	434000	92600	224000	669000	491000	569000	141000	371000	273000	117000	434000	85700	249000	184000	231000	269000	440000	305000	270000	256000	74200	133000	223000	365000	205000	314000	497000	487000	226000	323000	133000	903000	177000
547	maf2875	Positive	162	74	0.87	Unknown	Unknown	Unknown	maf2875	49500	694000	304259	99649	32.75	0.678513	maf2875	182000	458000	183000	508000	345000	220000	290000	425000	337000	303000	442000	266000	427000	308000	353000	296000	325000	410000	327000	331000	228000	163000	185000	344000	258000	261000	335000	217000	237000	479000	392000	193000	216000
548	maf1265	Negative	162	84	1.94	Unknown	Unknown	Unknown	maf1265	18000	97800	45876.9	15682.2	34.18	0.786858	maf1265	38200	50400	23900	61200	37400	53000	33000	61900	41000	45100	30600	37500	19100	44400	32700	29700	66600	24300	30500	68700	24700	42200	59500	34800	33200	39800	31500	36600	22100	34300	61500	74300	32000
549	maf0435	Negative	162	144.8	1.13	Unknown	Unknown	Unknown	maf0435	62000	545000	261356	77448.6	29.63	0.525576	maf0435	354000	255000	285000	366000	323000	360000	203000	216000	197000	232000	162000	241000	347000	255000	286000	296000	195000	231000	129000	178000	202000	199000	268000	219000	202000	182000	183000	160000	202000	235000	387000	113000	142000
550	maf0173	Negative	163	59	0.75	Unknown	Unknown	Unknown	maf0173	30300	180000	73422.1	24312.3	33.11	0.321816	maf0173	41700	47400	74200	58900	92200	99500	46400	31800	46200	33100	80900	84200	50200	72200	30400	81200	62100	50200	81900	75800	65000	71300	49400	71100	58400	82300	68200	62400	57300	55900	62900	61600	37200
551	maf3130	Positive	163	91	3.84	Unknown	Unknown	Unknown	maf3130	6830	864000	130681	104071	79.64	0.825074	maf3130	58000	107000	39600	320000	164000	74100	36200	74100	117000	142000	216000	78200	126000	39900	39200	159000	86800	182000	255000	244000	82700	75300	97700	153000	233000	269000	251000	111000	111000	319000	340000	764000	193000
552	maf0784	Negative	163.2	101	0.77	Unknown	Unknown	Unknown	maf0784	9740	334000	112368	51157.3	45.53	0.748361	maf0784	108000	68200	102000	116000	148000	197000	108000	49700	48200	73000	122000	90300	89800	128000	50300	103000	83000	76400	169000	205000	69700	106000	53700	111000	54600	95600	214000	66200	137000	95100	97400	138000	69200
553	maf2824	Positive	164	77.9	4.15	Unknown	Unknown	Unknown	maf2824	6830	246000	48769.8	26492	54.32	0.555787	maf2824	71300	35200	82500	30100	32200	53500	35600	10500	31600	38100	43600	63000	55900	156000	43400	65400	89200	80000	30400	23100	48800	54500	39900	76700	33100	79200	79700	24800	48200	33800	36000	54600	52700
554	maf1281	Negative	164	120	1.17	Unknown	Unknown	Unknown	maf1281	62000	463000	218460	63406.5	29.02	0.831866	maf1281	121000	274000	337000	188000	167000	175000	315000	173000	207000	260000	391000	149000	150000	250000	226000	296000	263000	212000	242000	280000	274000	254000	190000	262000	279000	232000	207000	229000	217000	252000	233000	189000	267000
555	maf0392	Negative	164.04	120	3.89	Unknown	Unknown	Unknown	maf0392	14100	1340000	103228	107805	104.43	0.547641	maf0392	104000	23100	51300	104000	70400	19700	61600	43000	26000	232000	91400	30300	41800	66900	265000	62600	139000	101000	130000	79600	67000	73800	37400	128000	155000	72600	143000	183000	139000	160000	64500	1340000	57900
556	maf0251	Negative	165	75	9.73	Unknown	Unknown	Unknown	maf0251	37000	158000	74884.9	14844.3	19.82	0.270786	maf0251	58300	75800	71300	54900	56100	59500	68500	85800	76200	69800	85100	67400	98300	75600	58500	83300	68500	67100	73200	81800	93600	99900	62500	66800	81900	66100	88800	71300	79700	55800	158000	86300	87200
557	maf1899	Positive	165	146.8	3.93	Unknown	Unknown	Unknown	maf1899	14300	1910000	143642	151646	105.57	0.318105	maf1899	162000	52200	76400	136000	81600	32500	117000	66700	70100	346000	130000	51700	68300	128000	356000	63800	238000	164000	191000	91000	72100	105000	49200	136000	154000	94600	166000	265000	182000	255000	80700	1910000	47700
558	maf2104	Positive	165	147.1	3.92	Unknown	Unknown	Unknown	maf2104	14400	3200000	237349	257006	108.28	0.398897	maf2104	297000	38000	106000	254000	194000	48400	172000	88400	122000	586000	189000	43300	96300	140000	561000	108000	402000	324000	338000	235000	189000	130000	78500	234000	370000	125000	292000	429000	333000	378000	120000	3200000	53800
559	maf0458	Negative	165	149	6.79	Unknown	Unknown	Unknown	maf0458	7590	64600	21719.6	7398.91	34.07	0.0198145	maf0458	19000	21100	25900	19000	17900	28500	26700	26800	20300	14400	38500	18500	18900	26700	19800	7590	33700	27700	16100	36600	23600	14200	20800	19400	20000	25100	37100	18900	15600	16700	50100	13800	22700
560	maf0535	Negative	165.027	121	2.96	Unknown	Unknown	Unknown	maf0535	1340000	5240000	2.41311e+06	608099	25.2	0.584256	maf0535	2350000	2430000	2900000	2190000	2150000	2160000	3180000	3050000	2140000	2340000	2610000	2980000	2900000	3010000	3250000	2940000	3700000	2070000	2300000	2840000	3260000	2950000	2070000	2670000	2220000	2430000	5240000	2200000	3130000	2640000	2320000	4240000	2920000
561	maf0815	Negative	165.05	75	0.75	Unknown	Unknown	Unknown	maf0815	1490000	23000000	5.5295e+06	3.1377e+06	56.74	0.767659	maf0815	2390000	2760000	3880000	7400000	5240000	4860000	1890000	3300000	3440000	4510000	6100000	10100000	5690000	5180000	4320000	8240000	2660000	7670000	8330000	6360000	4620000	5410000	4450000	7530000	3120000	11800000	5570000	4790000	4830000	2770000	4220000	9250000	4650000
562	maf1551	Negative	165.063	119	3.93	Unknown	Unknown	Unknown	maf1551	3630	1010000	116838	158015	135.24	0.922636	maf1551	11300	55400	58100	146000	297000	297000	93000	45500	96500	20800	38600	864000	11600	147000	16400	302000	32000	36500	104000	242000	100000	486000	498000	36000	167000	199000	44100	32000	40000	22800	7540	74700	70100
563	maf1447	Negative	166.037	124	0.84	Unknown	Unknown	Unknown	maf1447	4220	149000	39197.4	21098.7	53.83	0.548759	maf1447	26400	60800	25100	34800	42900	57500	30800	16300	22900	63500	62100	38400	53600	62600	31900	36500	46000	74500	44800	36700	23600	27700	25200	73400	30700	95100	61800	32400	34900	52300	46000	59200	29100
564	maf0835	Negative	167	78.8	0.76	Unknown	Unknown	Unknown	maf0835	4570	779000	56653.4	83852.9	148.01	0.27881	maf0835	40400	15500	23600	10600	8070	28900	13500	15400	28500	96700	454000	68500	31300	47300	27100	72400	22300	26800	355000	81900	86400	83700	41000	76000	44700	50800	37300	14300	32800	18800	22400	48300	66500
565	maf2196	Positive	167	149.2	9.72	Unknown	Unknown	Unknown	maf2196	61900	434000	186319	62947	33.78	0.861937	maf2196	61900	106000	97700	149000	163000	275000	103000	233000	131000	224000	149000	142000	250000	130000	146000	199000	142000	118000	160000	162000	217000	168000	167000	113000	240000	153000	177000	124000	160000	158000	396000	298000	132000
566	maf2668	Positive	167.1	110	1.9	Unknown	Unknown	Unknown	maf2668	4470	82100	33455.7	13228.8	39.54	0.558793	maf2668	16100	25000	31300	21500	30800	13600	23300	24000	47900	41300	35300	28100	33800	35900	36900	28100	19700	32400	14700	50000	28800	54000	26000	25900	27000	21300	32200	23900	49800	57900	55900	53100	25300
567	maf3158	Positive	167.1	124	2.28	Unknown	Unknown	Unknown	maf3158	9520	195000	67299.9	34316.8	50.99	0.77173	maf3158	51300	49100	65700	93100	60800	42000	104000	32100	34100	68900	79700	14300	35900	22500	85900	23500	42600	24400	58200	70100	68400	50500	119000	11300	72500	32700	86000	41200	42700	188000	113000	126000	49800
568	maf2310	Positive	169.042	65	3.41	Unknown	Unknown	Unknown	maf2310	100	148000	32597.3	20182	61.91	0.742277	maf2310	33100	20600	11800	12300	47300	53500	25600	30300	10000	32300	62400	32900	10700	39600	32800	24400	20800	45600	14000	11000	10000	24900	15900	34100	25200	11000	54300	40100	65600	48900	45300	22200	20100
569	maf1766	Negative	171	127	4.52	Unknown	Unknown	Unknown	maf1766	69400	868000	276797	133311	48.16	0.614069	maf1766	240000	259000	278000	175000	229000	227000	388000	322000	335000	291000	301000	363000	363000	493000	508000	713000	245000	384000	306000	270000	257000	205000	325000	414000	229000	415000	868000	164000	418000	452000	202000	828000	278000
570	maf1180	Negative	172	101	1.17	Unknown	Unknown	Unknown	maf1180	513000	11300000	3.74214e+06	1.82069e+06	48.65	0.771411	maf1180	3390000	2800000	1560000	5490000	2970000	3190000	3220000	2930000	4900000	1640000	2610000	1960000	3050000	1580000	3100000	1430000	3480000	2610000	2250000	3920000	1420000	1890000	2410000	2520000	2440000	1230000	1650000	1920000	1430000	2680000	3220000	3020000	1900000
571	maf1698	Negative	173	155	4.95	Unknown	Unknown	Unknown	maf1698	198000	420000	313047	39146	12.5	0.336377	maf1698	328000	395000	362000	420000	362000	403000	329000	373000	376000	372000	284000	350000	399000	328000	269000	347000	286000	274000	310000	298000	365000	366000	365000	299000	278000	257000	335000	291000	359000	349000	355000	332000	371000
572	maf1468	Negative	173.1	111	3.91	Unknown	Unknown	Unknown	maf1468	1060000	9530000	3.47328e+06	1.49379e+06	43.01	0.77261	maf1468	4080000	3800000	1220000	3980000	7760000	5690000	5440000	9380000	4320000	2160000	3560000	4530000	1740000	3080000	2360000	2610000	3300000	4300000	6290000	2410000	1990000	4180000	3810000	2030000	5150000	4420000	2760000	5530000	2680000	3770000	2860000	1240000	4720000
573	maf0495	Negative	174	88	1.13	Unknown	Unknown	Unknown	maf0495	683	6430000	1.13203e+06	1.22269e+06	108.01	0.651725	maf0495	1530000	32000	176000	640000	551000	147000	28100	683	35000	16900	54000	62200	626000	74800	88600	37600	29500	12600	190000	131000	116000	1020000	70800	53000	18600	54700	516000	77700	1130000	284000	198000	4980000	56600
574	maf0159	Negative	175	114.9	0.88	Unknown	Unknown	Unknown	maf0159	7750000	104000000	2.86416e+07	9.99937e+06	34.91	0.771984	maf0159	21400000	30200000	31800000	25600000	26300000	47500000	23400000	34200000	32200000	19700000	46700000	40700000	34400000	36600000	34800000	32100000	18300000	57400000	40900000	27500000	37600000	19100000	28000000	32300000	24000000	29300000	62800000	25600000	30800000	28000000	17800000	104000000	40200000
575	maf2434	Positive	175.1	83	3.92	Unknown	Unknown	Unknown	maf2434	16400	1750000	609878	274687	45.04	0.786094	maf2434	811000	737000	196000	688000	1420000	1170000	974000	1690000	759000	356000	640000	807000	296000	569000	446000	484000	585000	766000	1080000	414000	317000	688000	611000	351000	914000	833000	416000	1010000	503000	787000	550000	182000	802000
576	maf2182	Positive	176.1	59	2.57	Unknown	Unknown	Unknown	maf2182	5050	218000	61676.8	31760	51.49	0.654047	maf2182	30300	39800	82800	51800	34100	40800	47800	17900	57700	75900	42700	41500	46200	47500	63800	76600	60900	27800	74400	56900	77100	78300	72200	101000	52000	128000	29800	45800	81900	63300	61600	80500	120000
577	maf2069	Positive	176.1	130.1	4.75	Unknown	Unknown	Unknown	maf2069	6820	320000	179001	36821.2	20.57	0.572138	maf2069	194000	186000	165000	194000	173000	192000	188000	238000	174000	255000	223000	191000	141000	150000	225000	211000	235000	166000	234000	247000	200000	153000	219000	218000	217000	189000	213000	228000	206000	217000	202000	168000	286000
578	maf2233	Positive	177	71.9	0.77	Unknown	Unknown	Unknown	maf2233	404000	5060000	2.37265e+06	915792	38.6	0.75847	maf2233	2000000	968000	3330000	955000	855000	1870000	2370000	2230000	2490000	1120000	2440000	942000	1140000	1700000	1450000	1600000	2060000	1220000	2330000	1570000	2620000	4000000	2500000	2150000	3430000	2230000	1960000	3600000	2000000	2370000	2390000	1300000	2340000
579	maf2891	Positive	177	98.9	0.68	Unknown	Unknown	Unknown	maf2891	73100	2620000	692285	381081	55.05	0.635079	maf2891	1690000	739000	1090000	668000	713000	938000	460000	483000	522000	691000	527000	981000	522000	619000	390000	463000	668000	658000	505000	764000	563000	664000	720000	243000	276000	535000	408000	2620000	613000	574000	615000	1360000	683000
580	maf0805	Negative	177.063	162	4.66	Unknown	Unknown	Unknown	maf0805	103000	952000	338746	140731	41.54	0.819039	maf0805	401000	185000	272000	307000	350000	405000	321000	357000	139000	397000	531000	255000	293000	620000	366000	217000	319000	608000	366000	280000	103000	316000	280000	348000	390000	229000	831000	479000	565000	438000	371000	925000	415000
581	maf2951	Positive	177.1	65	7.31	Unknown	Unknown	Unknown	maf2951	49000	203000	97236.8	19444.6	20	0.353783	maf2951	102000	72000	113000	99300	86400	103000	88900	98600	91700	107000	85600	75400	89600	95200	75800	86400	90400	112000	72400	108000	71200	94100	79700	80600	109000	90700	94200	70500	121000	72400	109000	103000	91300
582	maf1191	Negative	177.14	99	0.75	Unknown	Unknown	Unknown	maf1191	12400	256000	48399.3	25415.5	52.51	0.494086	maf1191	24700	27800	52400	34100	40900	30900	21400	19300	27400	31800	26200	23100	45600	32300	27900	71400	33500	20100	81900	44800	25100	22400	26800	33200	16600	74600	41300	34100	28400	34300	21600	156000	30000
583	maf2586	Positive	177.3	160	1.76	Unknown	Unknown	Unknown	maf2586	17400	2130000	295083	244021	82.7	0.909379	maf2586	279000	316000	135000	149000	438000	84600	405000	241000	239000	589000	390000	202000	779000	431000	225000	303000	359000	515000	266000	1230000	355000	492000	58200	608000	161000	313000	237000	120000	273000	248000	123000	417000	220000
584	maf0853	Negative	177.9	118.9	5.54	Unknown	Unknown	Unknown	maf0853	590	1090000	86391	120789	139.82	0.4666	maf0853	11800	9110	32400	82600	50400	17600	15000	16000	590	327000	55400	9980	33700	41200	71600	19100	221000	96300	133000	32100	21500	104000	6540	45100	12100	68900	20600	214000	86800	85300	36100	6260	27200
585	maf1597	Negative	178	145.9	1.14	Unknown	Unknown	Unknown	maf1597	40200	204000	116883	30946.2	26.48	0.264877	maf1597	132000	132000	107000	110000	139000	153000	132000	74900	98700	137000	123000	120000	189000	88100	150000	165000	130000	122000	98700	84800	91500	131000	204000	108000	115000	90200	134000	107000	115000	111000	140000	57900	49000
586	maf3015	Positive	178	161	1.94	Unknown	Unknown	Unknown	maf3015	1140	177000	33428	27572.6	82.48	0.754093	maf3015	62100	21500	21800	56400	30100	27600	12900	22000	21000	126000	52700	12800	38100	41300	37900	19300	13500	27800	17800	52100	12300	23300	72900	25000	26000	11400	26200	25500	19300	29300	40200	32400	27000
587	maf0014	Negative	179	59	0.75	Unknown	Unknown	Unknown	maf0014	548000	7830000	2.37737e+06	1.09884e+06	46.22	0.667064	maf0014	2300000	4860000	1560000	3670000	1880000	1090000	1620000	1560000	1840000	3920000	1550000	2650000	3050000	1250000	2040000	2550000	1550000	3150000	2060000	3100000	1510000	1200000	1580000	2650000	1420000	2130000	2090000	1750000	3280000	2620000	2740000	7390000	1450000
588	maf0187	Negative	179	59	0.75	Unknown	Unknown	Unknown	maf0187	1160000	8500000	3.25946e+06	1.23469e+06	37.88	0.941662	maf0187	2150000	5610000	1760000	3740000	2030000	1190000	2610000	2890000	1790000	3990000	2610000	3040000	3730000	2440000	3690000	3840000	2180000	3650000	3630000	4240000	2900000	1950000	2340000	5280000	2330000	3370000	3100000	2680000	4010000	2840000	3140000	8500000	2430000
589	maf0478	Negative	179	71	0.75	Unknown	Unknown	Unknown	maf0478	803000	6100000	2.27397e+06	908795	39.97	0.838585	maf0478	1450000	4500000	1250000	2770000	1740000	855000	1890000	2390000	966000	3060000	1670000	1750000	2540000	1440000	2590000	2720000	1550000	2460000	2620000	3300000	1640000	1380000	1620000	3180000	2150000	1890000	2360000	1750000	2520000	1910000	2360000	4200000	1250000
590	maf2137	Positive	179	76	0.88	Unknown	Unknown	Unknown	maf2137	6910	1370000	716428	190563	26.6	0.84345	maf2137	492000	627000	554000	718000	854000	768000	432000	643000	559000	745000	457000	868000	773000	564000	618000	1080000	500000	735000	773000	545000	981000	584000	735000	757000	692000	1120000	783000	477000	418000	625000	538000	732000	773000
591	maf1921	Positive	179.05	133	0.85	Unknown	Unknown	Unknown	maf1921	29600	731000	116275	52352.7	45.02	0.745264	maf1921	62800	129000	114000	55800	191000	117000	30500	98600	68500	57500	72500	69100	77000	73500	48400	100000	128000	138000	115000	82300	88900	83100	81000	140000	98000	104000	82000	99700	118000	69400	71600	153000	77600
592	maf0225	Negative	179.1	58.9	0.8	Unknown	Unknown	Unknown	maf0225	33400	2720000	355449	277121	77.96	0.78615	maf0225	192000	307000	92500	442000	92900	92200	197000	116000	137000	487000	222000	143000	418000	185000	358000	450000	210000	368000	516000	670000	264000	145000	271000	777000	127000	271000	345000	133000	341000	272000	541000	2720000	326000
593	maf0913	Negative	179.1	92	6.41	Unknown	Unknown	Unknown	maf0913	111000	1680000	250067	161525	64.59	0.480896	maf0913	134000	157000	135000	122000	123000	132000	160000	148000	122000	140000	778000	141000	239000	132000	126000	132000	136000	121000	124000	130000	290000	142000	239000	131000	295000	115000	150000	139000	183000	134000	202000	228000	134000
594	maf1090	Negative	179.1	161	0.75	Unknown	Unknown	Unknown	maf1090	128000	1410000	418950	209070	49.9	0.699029	maf1090	316000	1140000	235000	544000	393000	132000	426000	562000	212000	478000	338000	337000	604000	221000	547000	557000	313000	498000	479000	573000	267000	252000	353000	458000	461000	407000	471000	423000	557000	363000	394000	256000	221000
595	maf0301	Negative	180	136	0.67	Unknown	Unknown	Unknown	maf0301	275000	7570000	2.68925e+06	1.42289e+06	52.91	0.508677	maf0301	1400000	2620000	938000	3160000	1810000	887000	5400000	3920000	1710000	4250000	649000	1360000	3090000	1200000	3750000	2030000	4080000	3720000	3010000	3800000	1750000	2210000	5020000	4390000	6820000	1740000	3820000	1470000	5230000	2410000	3910000	2280000	3330000
596	maf0867	Negative	180.06	107.05	1.18	Unknown	Unknown	Unknown	maf0867	134000	941000	421368	125173	29.71	0.834246	maf0867	312000	506000	578000	415000	301000	335000	562000	326000	392000	467000	800000	275000	372000	501000	457000	532000	503000	466000	498000	561000	534000	486000	370000	531000	512000	438000	446000	474000	423000	503000	435000	396000	544000
597	maf0276	Negative	180.06	107.05	1.95	Unknown	Unknown	Unknown	maf0276	63900	1290000	358470	175160	48.86	0.511796	maf0276	190000	292000	288000	234000	154000	99500	316000	152000	226000	354000	230000	189000	446000	303000	414000	488000	309000	350000	382000	375000	322000	637000	224000	429000	501000	501000	440000	188000	413000	361000	405000	449000	586000
598	maf0694	Negative	180.06	119.05	1.17	Unknown	Unknown	Unknown	maf0694	4130000	27900000	1.24445e+07	3.61752e+06	29.07	0.842244	maf0694	8610000	14700000	19000000	11300000	8780000	11100000	16300000	9560000	11000000	13100000	22400000	8110000	10200000	15100000	12800000	15300000	15400000	12900000	15000000	15100000	15700000	13000000	10500000	16400000	15300000	12300000	12500000	13900000	13200000	14100000	12600000	12300000	15700000
599	maf0256	Negative	180.06	119.05	1.95	Unknown	Unknown	Unknown	maf0256	142000	2770000	881933	396155	44.92	0.502766	maf0256	548000	731000	611000	629000	472000	338000	914000	364000	650000	1310000	809000	451000	1050000	999000	895000	1040000	933000	857000	833000	744000	696000	1520000	599000	744000	890000	1280000	984000	454000	785000	1110000	1120000	970000	1060000
600	maf1812	Negative	181	59	12.23	Unknown	Unknown	Unknown	maf1812	16900	80800	45353.5	13620.6	30.03	0.247867	maf1812	20800	54300	30200	46300	56200	46500	37200	42200	39800	33200	22200	30500	21300	34900	42900	41400	24300	35200	39800	49600	47100	26200	45300	33500	39400	36900	22100	16900	47500	35300	32700	55600	25900
601	maf0792	Negative	181	71	0.75	Unknown	Unknown	Unknown	maf0792	26600	211000	78181.3	31796.1	40.67	0.343116	maf0792	80600	99700	92000	130000	179000	129000	95600	101000	35200	68500	67700	59900	63900	56600	55500	79000	86000	92700	46500	107000	36500	76400	71300	77000	64200	64800	162000	65300	41700	70600	102000	47300	30000
602	maf3096	Positive	181	138	2.33	Unknown	Unknown	Unknown	maf3096	32600	1470000	347807	206444	59.36	0.926541	maf3096	503000	162000	621000	260000	277000	365000	139000	392000	194000	116000	370000	207000	218000	1470000	139000	172000	626000	664000	367000	358000	230000	207000	129000	184000	173000	313000	571000	235000	545000	517000	396000	197000	285000
603	maf1216	Negative	181.08	101	0.75	Unknown	Unknown	Unknown	maf1216	32400	383000	105270	42611.5	40.48	0.514059	maf1216	181000	127000	143000	137000	189000	216000	96000	120000	71600	156000	111000	89500	102000	99800	73400	51800	122000	124000	57100	94400	60300	77200	60200	113000	86100	77600	149000	122000	79400	68600	62600	49700	68900
604	maf2019	Positive	182.08	147.04	1.16	Unknown	Unknown	Unknown	maf2019	2520000	32000000	1.87452e+07	4.64252e+06	24.77	0.756981	maf2019	14200000	22200000	23300000	20300000	14900000	15700000	21900000	14800000	17900000	17800000	24500000	14500000	17100000	18900000	19900000	23300000	20500000	19500000	21900000	23200000	22000000	23300000	15200000	21200000	24200000	21300000	25200000	19100000	20400000	20800000	20100000	14500000	17900000
605	maf2965	Positive	183.08	69	0.82	Unknown	Unknown	Unknown	maf2965	78400	2080000	492617	267811	54.36	0.504707	maf2965	516000	559000	408000	429000	413000	551000	660000	1440000	523000	917000	211000	465000	718000	526000	551000	695000	805000	852000	389000	551000	490000	385000	593000	429000	649000	425000	344000	252000	518000	281000	391000	229000	369000
606	maf2794	Positive	183.1	99	4.86	Unknown	Unknown	Unknown	maf2794	90500	40400000	2.03378e+07	1.39737e+07	68.71	0.51912	maf2794	31400000	39400000	32400000	36600000	34200000	34300000	36800000	32700000	32900000	37800000	34200000	35900000	32100000	35700000	35700000	36500000	35800000	35700000	37300000	36800000	34800000	40400000	36900000	34100000	36500000	33200000	38300000	31800000	36800000	33000000	36700000	14300000	38000000
607	maf2756	Positive	183.1	123.1	4.16	Unknown	Unknown	Unknown	maf2756	62400	4700000	1.09765e+06	697250	63.52	0.919777	maf2756	1430000	494000	1280000	509000	2380000	2290000	490000	1200000	1810000	490000	543000	274000	684000	1000000	727000	791000	136000	538000	588000	198000	780000	1020000	686000	1830000	1220000	824000	1210000	1800000	901000	1400000	1320000	1540000	1450000
608	maf2828	Positive	184	125	0.79	Unknown	Unknown	Unknown	maf2828	6350000	57900000	2.45681e+07	8.83193e+06	35.95	0.674584	maf2828	26900000	34200000	34700000	15100000	33200000	33800000	15300000	8030000	13800000	11400000	24600000	28700000	27200000	20300000	14200000	19700000	20300000	14500000	37400000	13100000	25200000	26000000	17300000	23300000	18300000	42500000	28000000	31300000	24600000	21200000	14300000	19600000	22100000
609	maf2731	Positive	184.05	148	1.72	Unknown	Unknown	Unknown	maf2731	5820	1400000	177192	176138	99.41	0.527036	maf2731	52900	83100	82100	131000	153000	181000	160000	85600	181000	107000	54700	49800	92200	99500	67500	213000	344000	28800	81300	129000	124000	354000	79400	108000	174000	230000	43900	62400	72700	102000	95300	34200	85500
610	maf3040	Positive	184.1	143.1	5.15	Unknown	Unknown	Unknown	maf3040	1300000	41000000	2.73418e+07	4.03577e+06	14.76	0.793598	maf3040	27100000	35600000	24000000	29300000	28600000	29400000	26900000	25500000	23500000	31700000	26400000	27900000	26300000	26700000	25700000	28000000	29600000	29100000	27000000	25400000	25400000	29500000	27600000	23700000	29700000	25000000	28100000	22100000	31200000	28400000	28600000	21400000	29300000
611	maf0938	Negative	186	124.1	4.03	Unknown	Unknown	Unknown	maf0938	8110	420000	72500.1	58272.3	80.38	0.678941	maf0938	78800	18800	45900	14400	164000	79000	71000	293000	85500	25400	39000	14900	40000	52700	61100	37500	57400	40000	93400	10700	56800	64200	65500	102000	188000	60600	57300	356000	58600	101000	32800	8110	120000
612	maf1355	Negative	187.1	130	1.93	Unknown	Unknown	Unknown	maf1355	36100	257000	110055	39108.5	35.54	0.683229	maf1355	49700	123000	91000	110000	79400	67400	67700	119000	154000	90800	99500	50000	53300	102000	61900	84400	82600	107000	70000	88200	103000	99900	116000	74300	80100	81700	85900	89400	76500	201000	133000	160000	69200
613	maf2238	Positive	187.1	159.1	4.96	Unknown	Unknown	Unknown	maf2238	586000	1840000	1.13958e+06	216215	18.97	0.509121	maf2238	1060000	947000	1020000	1060000	618000	1080000	1020000	1160000	1040000	1060000	1030000	1030000	1650000	1090000	1060000	1010000	1070000	954000	954000	1090000	1120000	910000	990000	1060000	1120000	1080000	991000	1020000	1190000	1010000	1230000	1310000	1030000
614	maf1759	Negative	188	114	1.8	Unknown	Unknown	Unknown	maf1759	35600	4800000	806162	562637	69.79	0.99999	maf1759	206000	693000	1760000	650000	498000	267000	462000	751000	891000	1130000	1290000	416000	929000	1040000	897000	216000	1060000	744000	1660000	529000	659000	1040000	392000	582000	733000	1360000	802000	251000	941000	714000	426000	70200	844000
615	maf1230	Negative	188	126	4.51	Unknown	Unknown	Unknown	maf1230	113000	930000	301880	109249	36.19	0.131651	maf1230	294000	409000	306000	356000	342000	195000	357000	327000	335000	269000	340000	188000	266000	251000	305000	299000	273000	264000	837000	278000	325000	279000	306000	281000	255000	187000	294000	355000	219000	370000	527000	331000	379000
616	maf2962	Positive	188	129.9	0.85	Unknown	Unknown	Unknown	maf2962	54800	1680000	371689	266081	71.59	0.630649	maf2962	317000	89300	716000	80200	463000	632000	198000	166000	141000	127000	266000	142000	236000	482000	251000	397000	597000	410000	356000	131000	54800	191000	117000	313000	163000	224000	190000	1110000	312000	870000	537000	278000	409000
617	maf3032	Positive	188	146.2	10.54	Unknown	Unknown	Unknown	maf3032	20300	291000	98549.5	49593.2	50.32	0.511175	maf3032	49000	37000	30800	53100	29500	41300	71700	36900	38100	107000	53100	24100	56400	45800	32300	142000	52600	45600	126000	145000	62100	80800	51300	51200	67600	88000	128000	79700	73000	171000	63300	66200	84300
618	maf3353	Positive	188	170	2.46	Unknown	Unknown	Unknown	maf3353	347000	6930000	4.16026e+06	1.15029e+06	27.65	0.562856	maf3353	1890000	3450000	3840000	3280000	2410000	2950000	4700000	3510000	4660000	4430000	5050000	3360000	3910000	5020000	4820000	5910000	5310000	4380000	4610000	5060000	4090000	5590000	3840000	5150000	4940000	5300000	5000000	2780000	4370000	6090000	4940000	3250000	4060000
619	maf1604	Negative	188.1	145	0.8	Unknown	Unknown	Unknown	maf1604	10700	224000	70711	33278.5	47.06	0.288381	maf1604	90300	42500	115000	97100	50500	55100	60200	28600	56900	87300	42700	89700	128000	58000	22500	101000	120000	60900	79000	71500	96400	109000	25600	109000	121000	47800	62400	33900	70700	21800	77500	36500	36300
620	maf2781	Positive	189	126.1	0.85	Unknown	Unknown	Unknown	maf2781	110000	1170000	433074	200903	46.39	0.518347	maf2781	175000	393000	818000	356000	136000	215000	302000	128000	426000	532000	564000	202000	476000	393000	317000	401000	543000	235000	982000	270000	237000	514000	397000	470000	698000	523000	261000	172000	628000	525000	458000	593000	526000
621	maf1897	Positive	189.1	86	1.54	Unknown	Unknown	Unknown	maf1897	23600	1100000	481808	183890	38.17	0.875766	maf1897	390000	411000	478000	481000	321000	367000	364000	662000	715000	308000	514000	180000	170000	377000	370000	613000	347000	487000	393000	326000	307000	440000	457000	278000	567000	398000	493000	350000	314000	917000	729000	557000	445000
622	maf2841	Positive	189.105	97	4.53	Unknown	Unknown	Unknown	maf2841	21800	207000	44960.5	21273.1	47.31	0.253047	maf2841	34400	54900	43500	49000	36300	45700	43500	58800	50200	40600	48500	27300	37200	25500	39000	52100	38800	56000	122000	49100	45600	48000	45800	53400	42600	44800	48200	51200	27700	47500	75500	41600	98600
623	maf2065	Positive	190	70.8	0.77	Unknown	Unknown	Unknown	maf2065	41300	1270000	608528	252906	41.56	0.694634	maf2065	402000	308000	878000	230000	307000	336000	405000	614000	780000	518000	589000	351000	250000	522000	329000	352000	508000	386000	1240000	457000	669000	721000	367000	503000	697000	1020000	458000	575000	513000	665000	743000	163000	827000
624	maf1092	Negative	190	95.9	0.81	Unknown	Unknown	Unknown	maf1092	117000	1410000	502508	241197	48	0.533047	maf1092	340000	380000	682000	535000	422000	526000	269000	236000	649000	374000	768000	415000	370000	445000	178000	898000	484000	248000	1180000	534000	671000	762000	248000	541000	367000	1070000	441000	472000	464000	339000	537000	199000	484000
625	maf1598	Negative	190	132	0.75	Unknown	Unknown	Unknown	maf1598	5180	766000	115518	112195	97.12	0.376961	maf1598	44800	269000	17100	20100	108000	71700	101000	222000	81100	365000	53100	103000	44800	149000	227000	151000	74700	177000	103000	91700	108000	8230	56700	74600	106000	77700	29100	111000	53700	18500	62100	12700	298000
626	maf2610	Positive	190.043	144	2.46	Unknown	Unknown	Unknown	maf2610	563000	9480000	6.01787e+06	1.51823e+06	25.23	0.529748	maf2610	2910000	4950000	5460000	4830000	3600000	4060000	6080000	5000000	6070000	5700000	6450000	4550000	5490000	6570000	6130000	7900000	6840000	5830000	6470000	6290000	5470000	7190000	5020000	6920000	6450000	6770000	6210000	3830000	6430000	8090000	6700000	4640000	5550000
627	maf2672	Positive	190.1	130	0.9	Unknown	Unknown	Unknown	maf2672	54600	2260000	892654	370137	41.46	0.292889	maf2672	782000	1120000	654000	750000	722000	638000	660000	1820000	1010000	463000	719000	1710000	1050000	1020000	968000	706000	800000	1170000	233000	889000	737000	637000	659000	612000	1520000	633000	857000	378000	449000	853000	1160000	721000	482000
628	maf0034	Negative	190.4	111	0.88	Unknown	Unknown	Unknown	maf0034	79300	1220000	506101	188354	37.22	0.528156	maf0034	523000	500000	572000	685000	499000	495000	767000	831000	683000	871000	417000	756000	743000	785000	861000	740000	845000	616000	258000	414000	747000	530000	702000	712000	739000	519000	634000	383000	475000	399000	719000	304000	562000
629	maf0577	Negative	191	148	4.17	Unknown	Unknown	Unknown	maf0577	52000	13800000	714802	1.26725e+06	177.29	0.522564	maf0577	283000	373000	168000	213000	385000	220000	173000	564000	652000	207000	288000	457000	338000	405000	353000	636000	222000	3060000	96500	394000	133000	178000	383000	492000	281000	746000	586000	424000	754000	790000	641000	7830000	610000
630	maf2980	Positive	191.095	128	0.84	Unknown	Unknown	Unknown	maf2980	182000	1560000	724254	255824	35.32	0.590704	maf2980	453000	655000	1270000	503000	600000	726000	599000	514000	660000	567000	813000	433000	699000	702000	528000	455000	722000	832000	954000	654000	797000	615000	341000	811000	1240000	591000	1010000	389000	1400000	1100000	890000	453000	688000
631	maf0700	Negative	192	111.9	0.86	Unknown	Unknown	Unknown	maf0700	245000	4340000	1.85489e+06	699540	37.71	0.520657	maf0700	1440000	2280000	2110000	2530000	1840000	1500000	2160000	2470000	1970000	2730000	1030000	1570000	2730000	2490000	2040000	2400000	1890000	2170000	578000	1470000	2090000	1360000	2280000	1670000	2060000	1140000	1710000	790000	1570000	1410000	2740000	1410000	1480000
632	maf1215	Negative	192	177	4.19	Unknown	Unknown	Unknown	maf1215	23800	6970000	339003	611949	180.51	0.528405	maf1215	157000	171000	77900	104000	187000	96600	96800	273000	319000	121000	177000	248000	153000	149000	159000	281000	119000	1590000	50700	216000	45600	69000	180000	184000	160000	370000	230000	182000	346000	373000	365000	3470000	301000
633	maf2895	Positive	192.1	119	6.56	Unknown	Unknown	Unknown	maf2895	57200	1080000	233884	117041	50.04	0.288049	maf2895	204000	399000	209000	175000	191000	208000	176000	248000	176000	153000	175000	138000	235000	194000	129000	174000	191000	258000	138000	149000	135000	269000	159000	118000	262000	163000	159000	145000	277000	151000	212000	286000	192000
634	maf0004	Negative	193.058	134.01	3.77	Unknown	Unknown	Unknown	maf0004	1310000	14400000	5.56763e+06	2.43628e+06	43.76	0.710234	maf0004	6460000	11400000	3710000	5390000	5330000	1970000	4080000	6230000	2850000	4210000	6820000	5620000	4830000	5290000	2750000	5710000	9320000	5370000	5560000	9400000	2920000	2470000	7010000	3900000	6240000	6170000	11600000	2350000	8290000	11000000	6050000	1410000	6200000
635	maf2474	Positive	193.1	57	2.14	Unknown	Unknown	Unknown	maf2474	1490	46300	23532.3	7339.04	31.19	0.450605	maf2474	30200	23600	18500	30400	21200	27800	20400	23100	22600	15300	37200	16900	17500	31200	23200	21700	22400	27800	20600	23400	16000	46300	29600	27800	22600	30300	30800	44900	20600	31700	24100	11700	26300
636	maf0240	Negative	194	135	3.8	Unknown	Unknown	Unknown	maf0240	179000	1950000	702860	318945	45.38	0.879852	maf0240	909000	1480000	453000	692000	716000	230000	512000	903000	329000	519000	924000	752000	679000	693000	306000	758000	1160000	780000	685000	1230000	388000	285000	887000	445000	789000	826000	1550000	299000	940000	1380000	756000	203000	765000
637	maf2508	Positive	194.1	107.1	0.87	Unknown	Unknown	Unknown	maf2508	8370000	18200000	1.20749e+07	1.59214e+06	13.19	0.515917	maf2508	12900000	11800000	13600000	12900000	12800000	13200000	12700000	12800000	12600000	12100000	13800000	13100000	12500000	12400000	10900000	11100000	12400000	13600000	13300000	11500000	13800000	10500000	11900000	11000000	10500000	11700000	11400000	13000000	11800000	11900000	12200000	15000000	12000000
638	maf3398	Positive	195	107	3.7	Unknown	Unknown	Unknown	maf3398	6020	1600000	281680	225012	79.88	0.768339	maf3398	141000	59100	267000	468000	337000	330000	386000	210000	277000	339000	147000	108000	539000	106000	165000	161000	80700	1000000	150000	497000	86700	67000	559000	120000	698000	185000	408000	92900	237000	250000	414000	186000	388000
639	maf2379	Positive	195	107.1	6.56	Unknown	Unknown	Unknown	maf2379	6170	1800000	321540	260662	81.07	0.69258	maf2379	138000	67400	105000	504000	242000	188000	140000	103000	6170	418000	1190000	70200	78700	544000	776000	241000	144000	625000	319000	254000	42900	639000	174000	484000	399000	548000	791000	1060000	458000	1080000	625000	92800	205000
640	maf1783	Negative	195.074	121	3.97	Unknown	Unknown	Unknown	maf1783	515	18200	5547.37	3309.15	59.65	0.311704	maf1783	1840	4660	2960	2830	1650	1240	6840	2400	1110	10900	7140	4030	9440	2170	8590	4450	6740	983	922	2960	3240	15300	3480	6880	2600	3830	2300	2720	1650	6170	2800	8120	515
641	maf2583	Positive	195.1	177.1	4.14	Unknown	Unknown	Unknown	maf2583	120000	3560000	679224	408761	60.18	0.519132	maf2583	435000	494000	329000	683000	968000	275000	716000	529000	301000	677000	500000	699000	295000	388000	569000	393000	614000	659000	356000	673000	629000	1200000	376000	478000	1070000	330000	595000	651000	420000	575000	516000	760000	502000
642	maf1980	Positive	197	105	4.15	Unknown	Unknown	Unknown	maf1980	2450	209000	20422.4	18522.2	90.7	0.315259	maf1980	12100	35100	29400	27100	26600	16900	2740	209000	32800	55600	35300	16600	8330	48500	31800	20600	26800	40700	11700	22300	34100	27300	19100	23300	69100	32000	75000	23800	24600	14300	25700	16700	33100
643	maf2838	Positive	198.2	57	5.83	Unknown	Unknown	Unknown	maf2838	127000	247000	164107	17552.5	10.7	0.443855	maf2838	170000	173000	175000	167000	186000	178000	247000	194000	187000	153000	173000	194000	178000	170000	168000	209000	201000	160000	166000	187000	185000	175000	164000	160000	216000	201000	173000	182000	168000	156000	193000	174000	171000
644	maf0066	Negative	199	116.9	12.22	Unknown	Unknown	Unknown	maf0066	1320000	3040000	2.31729e+06	292996	12.64	0.213404	maf0066	2590000	2810000	2690000	2400000	2740000	2650000	2330000	2560000	2080000	2280000	2120000	2420000	2010000	2350000	2260000	2490000	2120000	2250000	2620000	2710000	2950000	2390000	2700000	2370000	2480000	2340000	1580000	1530000	2440000	2360000	2240000	2180000	1530000
645	maf3215	Positive	199	184.4	3.96	Unknown	Unknown	Unknown	maf3215	6450	510000	103660	74582.5	71.95	0.932262	maf3215	61900	67100	74700	33000	42800	208000	162000	109000	121000	88200	183000	147000	55400	244000	146000	101000	170000	99500	224000	116000	11800	125000	67500	104000	72800	199000	170000	276000	277000	95400	89800	436000	220000
646	maf2180	Positive	199.053	140	3.01	Unknown	Unknown	Unknown	maf2180	39700	1350000	450892	272213	60.37	0.962545	maf2180	1250000	166000	960000	380000	317000	786000	229000	498000	424000	177000	487000	570000	190000	1350000	154000	257000	971000	579000	281000	541000	220000	174000	270000	303000	232000	264000	673000	427000	525000	654000	452000	867000	337000
647	maf1941	Positive	200	99	0.69	Unknown	Unknown	Unknown	maf1941	890000	20900000	6.33254e+06	3.10629e+06	49.05	0.463323	maf1941	8980000	4690000	7460000	7380000	6720000	8430000	2780000	3620000	6090000	5310000	6080000	7260000	5590000	5940000	3520000	3950000	4880000	5530000	6360000	4210000	4300000	5030000	8820000	2360000	2660000	6270000	4380000	13600000	4860000	7250000	8320000	13300000	5370000
648	maf2653	Positive	200	116.2	8.65	Unknown	Unknown	Unknown	maf2653	22100	185000	112439	20012	17.8	0.35607	maf2653	108000	111000	105000	93700	91500	126000	135000	96800	103000	114000	97300	96500	111000	102000	102000	93600	101000	95600	97500	101000	104000	120000	94700	94800	116000	94600	118000	91500	134000	114000	133000	122000	108000
649	maf3241	Positive	201.1	55.1	3.09	Unknown	Unknown	Unknown	maf3241	4890	173000	26100.4	14657.5	56.16	0.71682	maf3241	19400	18400	22000	24900	17500	33300	25400	27400	26300	28700	23200	22200	26100	55600	21700	30900	20000	14800	33200	54000	18000	46000	37300	17800	21700	26800	22100	42500	60900	34900	33600	20500	14800
650	maf3243	Positive	201.1	83.1	2.15	Unknown	Unknown	Unknown	maf3243	13400	152000	76681.3	19427.4	25.34	0.714843	maf3243	71400	93800	49000	92400	78200	53600	64000	80600	112000	81000	83800	42900	50500	90100	78100	59000	77600	75800	80400	52500	45500	113000	93200	65700	92100	95000	78800	71800	73300	88400	68100	57100	58900
651	maf1849	Negative	203	78.9	1.13	Unknown	Unknown	Unknown	maf1849	340000	17800000	4.5549e+06	2.78112e+06	61.06	0.974307	maf1849	3430000	3400000	1930000	2980000	2700000	1490000	1480000	1120000	1780000	1850000	2780000	1500000	1950000	1580000	1700000	1850000	1700000	2720000	6760000	4480000	1750000	2760000	2540000	950000	1070000	2660000	1710000	1760000	3170000	2720000	2510000	13600000	1360000
652	maf3188	Positive	203	84	0.62	Unknown	Unknown	Unknown	maf3188	240000	2070000	1.0649e+06	210406	19.76	0.26114	maf3188	1000000	1320000	1130000	779000	781000	1020000	970000	1240000	1200000	1090000	1300000	1260000	785000	999000	754000	1400000	1010000	1150000	1180000	1050000	913000	797000	1240000	1140000	1070000	1080000	856000	796000	973000	1240000	1040000	1130000	1140000
653	maf2059	Positive	203	147.3	10.55	Unknown	Unknown	Unknown	maf2059	1350	1170000	292805	178842	61.08	0.489116	maf2059	141000	75700	93100	121000	132000	112000	68800	106000	73400	256000	246000	86600	60200	157000	142000	442000	124000	123000	236000	254000	28800	184000	144000	89800	178000	358000	408000	217000	197000	613000	425000	449000	275000
654	maf2200	Positive	203	157.3	1.62	Unknown	Unknown	Unknown	maf2200	266000	10200000	5.10209e+06	1.38545e+06	27.15	0.630705	maf2200	3950000	5030000	5030000	4420000	3150000	4490000	5550000	5000000	4390000	4720000	5420000	3870000	3630000	4620000	4200000	5560000	5530000	4370000	6360000	4050000	4210000	7270000	5720000	5240000	6410000	4720000	7600000	6010000	6380000	7780000	6060000	4680000	5040000
655	maf0484	Negative	204	73.9	1.93	Unknown	Unknown	Unknown	maf0484	348000	3220000	1.16728e+06	447630	38.35	0.80002	maf0484	683000	774000	734000	1080000	996000	1060000	1160000	1110000	439000	1050000	1280000	1070000	881000	935000	922000	1130000	1330000	562000	810000	1730000	960000	966000	903000	1910000	1090000	1030000	1360000	1090000	1020000	1060000	1020000	1280000	1390000
656	maf0826	Negative	204	98	1.13	Unknown	Unknown	Unknown	maf0826	3000	1600000	426714	269907	63.25	0.917861	maf0826	267000	271000	152000	213000	229000	46200	99700	115000	107000	87100	182000	136000	113000	112000	92600	162000	99800	183000	803000	356000	112000	196000	181000	69700	102000	274000	113000	154000	194000	117000	186000	1080000	69900
657	maf0105	Negative	204	146	1.78	Unknown	Unknown	Unknown	maf0105	39800	460000	198314	84034.4	42.37	0.758185	maf0105	148000	167000	121000	160000	106000	84900	85000	243000	216000	175000	291000	210000	194000	255000	138000	238000	267000	169000	182000	326000	202000	329000	212000	291000	188000	149000	254000	126000	267000	127000	99800	143000	148000
658	maf2056	Positive	204	158.3	3.87	Unknown	Unknown	Unknown	maf2056	5660	477000	126812	78429.1	61.85	0.691067	maf2056	118000	86800	82500	24400	112000	153000	131000	58200	63500	48000	113000	85100	49900	116000	151000	112000	126000	366000	146000	145000	18400	78400	40000	132000	46000	173000	166000	146000	79500	266000	100000	41600	132000
659	maf0117	Negative	204.1	158.1	1.27	Unknown	Unknown	Unknown	maf0117	27500	668000	131161	88199.4	67.25	0.90244	maf0117	142000	180000	249000	50500	276000	237000	77600	73400	41700	65000	157000	72200	54200	222000	160000	108000	152000	121000	148000	61700	54300	111000	87500	124000	59500	111000	113000	620000	64100	241000	180000	33900	76500
660	maf2938	Positive	205.1	76.1	0.87	Unknown	Unknown	Unknown	maf2938	1360000	35500000	8.32234e+06	5.87379e+06	70.58	0.690785	maf2938	8620000	2860000	16400000	1980000	10200000	15100000	3740000	3840000	2990000	3400000	4580000	2870000	4440000	10600000	5260000	8450000	13000000	7210000	7920000	3250000	1650000	4800000	3180000	8560000	4000000	4960000	5050000	23500000	6080000	18400000	13000000	6960000	7950000
661	maf2957	Positive	205.1	145	5.28	Unknown	Unknown	Unknown	maf2957	8440	331000	62755.5	39127.2	62.35	0.620906	maf2957	62400	8530	35500	57700	20900	18900	70400	21300	14200	98200	9500	26100	37600	44600	50000	15400	37700	46000	158000	63400	38900	55300	23000	65100	46800	52600	43600	43100	8440	39000	44000	202000	42800
662	maf2699	Positive	206.1	160.1	0.86	Unknown	Unknown	Unknown	maf2699	501000	8980000	5.23295e+06	1.0459e+06	19.99	0.783749	maf2699	5090000	6680000	4270000	5040000	7830000	5510000	3710000	6100000	3910000	4430000	4080000	4680000	4370000	4850000	4050000	5330000	4550000	6160000	5300000	5140000	4950000	4500000	3650000	5020000	4440000	4670000	6960000	4730000	4350000	6160000	5700000	3460000	3330000
663	maf2185	Positive	206.1	170	0.85	Unknown	Unknown	Unknown	maf2185	348000	4310000	2.3424e+06	549846	23.47	0.709877	maf2185	3230000	3120000	2410000	2780000	3840000	3650000	1940000	2960000	2630000	2560000	1880000	2580000	2900000	2280000	2270000	2530000	2500000	3140000	2380000	2560000	3020000	3230000	2250000	2280000	2340000	2190000	3080000	2250000	2740000	3150000	2760000	1030000	2040000
664	maf2737	Positive	206.13	76	2.22	Unknown	Unknown	Unknown	maf2737	4140	1230000	82315.2	117397	142.62	0.295171	maf2737	26000	128000	26700	37500	41600	62000	75000	55700	113000	77900	1230000	23800	39100	25200	55500	21400	21400	43300	77900	106000	529000	123000	290000	122000	236000	162000	117000	63400	58100	87600	234000	280000	68500
665	maf1120	Negative	207	192	4.27	Unknown	Unknown	Unknown	maf1120	1390	1530000	292035	177856	60.9	0.770547	maf1120	261000	195000	186000	213000	187000	113000	211000	215000	154000	265000	158000	236000	195000	172000	293000	368000	149000	442000	289000	325000	199000	197000	250000	317000	402000	536000	396000	306000	405000	303000	368000	255000	399000
666	maf1460	Negative	207.1	144	1.93	Unknown	Unknown	Unknown	maf1460	12200	1120000	275608	187969	68.2	0.776168	maf1460	48800	93400	66800	123000	202000	461000	326000	148000	124000	169000	411000	162000	185000	256000	283000	281000	441000	371000	80800	345000	170000	309000	221000	487000	181000	218000	325000	168000	304000	466000	534000	521000	172000
667	maf1580	Negative	207.1	192	3.63	Unknown	Unknown	Unknown	maf1580	11600	456000	75340.8	57474.1	76.29	0.807622	maf1580	132000	81600	41300	44300	67400	13200	50600	45000	35800	53200	78000	82000	41400	52300	110000	104000	63500	238000	84100	50300	47200	43800	102000	83600	96900	98100	167000	121000	155000	147000	189000	244000	109000
668	maf0233	Negative	207.1	192	5.72	Unknown	Unknown	Unknown	maf0233	5150	11600000	1.09374e+06	1.30617e+06	119.42	0.667307	maf0233	112000	63600	309000	365000	311000	74200	1140000	1370000	13600	1740000	3940000	53800	87900	852000	1500000	304000	974000	2060000	855000	282000	158000	2680000	107000	1160000	402000	608000	550000	2690000	3000000	3460000	1940000	78000	55100
669	maf1278	Negative	208	193	4.28	Unknown	Unknown	Unknown	maf1278	8290	268000	46628.1	28914.9	62.01	0.48233	maf1278	38200	31300	26100	34900	39300	15200	35900	31700	24000	27300	20700	44300	18800	18300	37900	63500	27500	67100	37700	45900	34100	38100	33300	53000	59000	106000	73000	45900	66300	71400	66800	42700	52700
670	maf1467	Negative	209	59	5.83	Unknown	Unknown	Unknown	maf1467	9510	2570000	282082	265950	94.28	0.613441	maf1467	208000	465000	410000	136000	87500	120000	281000	819000	153000	339000	1210000	359000	366000	648000	593000	402000	372000	704000	283000	263000	138000	96100	490000	265000	475000	253000	958000	578000	315000	573000	299000	98500	151000
671	maf3329	Positive	209.1	163.1	3.11	Unknown	Unknown	Unknown	maf3329	29500	1190000	297667	112877	37.92	0.72724	maf3329	345000	226000	290000	211000	257000	331000	188000	279000	154000	243000	283000	149000	247000	291000	402000	245000	272000	391000	312000	331000	143000	278000	273000	275000	260000	361000	495000	450000	320000	314000	293000	413000	314000
672	maf2569	Positive	209.1	177.3	5.73	Unknown	Unknown	Unknown	maf2569	21900	8860000	948957	1.11206e+06	117.19	0.564785	maf2569	80300	72300	228000	298000	262000	80700	1090000	1380000	21900	1760000	4060000	69400	87600	860000	1490000	239000	909000	2040000	817000	299000	187000	2650000	82100	1110000	448000	574000	396000	2360000	2120000	2810000	1490000	75200	42600
673	maf2700	Positive	209.2	152.1	7.44	Unknown	Unknown	Unknown	maf2700	593	36300	6062.78	4994.3	82.38	0.551184	maf2700	3210	2680	4160	3400	5900	7420	3120	3930	7680	2730	3630	1150	2650	18300	1260	3230	6550	7160	5090	3840	1510	3490	1060	2400	1620	6360	1430	1290	7120	2560	3330	12700	2520
674	maf2297	Positive	210.1	129	1.14	Unknown	Unknown	Unknown	maf2297	91500	7550000	3.10445e+06	1.57704e+06	50.8	0.644581	maf2297	3680000	3840000	3340000	4200000	4210000	5160000	4470000	6420000	3870000	5500000	1970000	4110000	5090000	3600000	4700000	5120000	3530000	4100000	635000	1710000	4870000	2540000	4420000	4220000	6540000	2380000	3270000	2420000	1820000	2770000	4050000	245000	2250000
675	maf0249	Negative	211.1	154.1	7.67	Unknown	Unknown	Unknown	maf0249	179000	1390000	405622	184253	45.42	0.527893	maf0249	557000	287000	520000	285000	389000	372000	492000	314000	310000	391000	397000	233000	516000	906000	332000	369000	306000	641000	242000	547000	290000	376000	362000	294000	360000	444000	509000	319000	570000	328000	522000	442000	393000
676	maf1475	Negative	212.1	64	6.85	Unknown	Unknown	Unknown	maf1475	233000	349000	297973	19642.8	6.59	0.411929	maf1475	319000	312000	307000	291000	299000	284000	276000	304000	304000	314000	315000	308000	334000	310000	284000	328000	303000	309000	277000	326000	299000	326000	283000	299000	282000	273000	281000	271000	320000	281000	320000	256000	287000
677	maf2844	Positive	212.2	166	1.54	Unknown	Unknown	Unknown	maf2844	65100	4520000	1.65835e+06	629837	37.98	0.680177	maf2844	1320000	2520000	1870000	1440000	825000	939000	1580000	1140000	879000	1750000	4370000	1990000	1140000	1520000	1230000	1360000	1330000	2290000	2000000	1210000	1080000	3210000	1270000	1900000	2190000	1860000	2450000	2350000	2610000	2320000	2640000	598000	1930000
678	maf3327	Positive	213.1	171.1	10.53	Unknown	Unknown	Unknown	maf3327	2660	57800	17822.5	8493.4	47.66	0.492936	maf3327	13600	7340	6910	9900	7970	8390	4130	10800	5260	10400	14400	9060	9040	6170	9110	21400	10100	9140	10200	16500	7480	13500	10800	14500	17000	22700	20800	15300	13600	29400	19600	27400	16000
679	maf3420	Positive	213.3	81	5.12	Unknown	Unknown	Unknown	maf3420	4550	186000	39596.8	27285.7	68.91	0.84682	maf3420	31300	29300	31100	11500	34200	83000	23000	67000	67300	15700	51400	46600	54600	134000	17800	23100	15400	25700	65100	16600	20000	30600	11800	86400	14800	63800	61300	45700	52400	186000	110000	157000	61700
680	maf0614	Negative	214	108.9	2.14	Unknown	Unknown	Unknown	maf0614	51400	1040000	311114	159362	51.22	0.696768	maf0614	186000	162000	197000	423000	231000	178000	366000	143000	534000	750000	465000	193000	341000	177000	479000	633000	286000	165000	424000	647000	249000	300000	404000	356000	340000	421000	201000	251000	443000	238000	284000	652000	601000
681	maf0883	Negative	214.035	117	1.93	Unknown	Unknown	Unknown	maf0883	1490	54600	16741.7	8272.64	49.41	0.536143	maf0883	7050	14700	7570	7000	9740	16400	27900	26900	12200	13800	18200	8100	14400	29300	16400	12000	22300	5530	14000	18000	19600	19600	19000	54600	15700	8250	22000	12600	14600	15500	18100	13000	14300
682	maf2547	Positive	214.1	70.1	0.82	Unknown	Unknown	Unknown	maf2547	366000	28200000	7.34189e+06	5.81243e+06	79.17	0.725614	maf2547	2390000	938000	3660000	7650000	2560000	7420000	9270000	11600000	11600000	2770000	3330000	2640000	1980000	2810000	4560000	1780000	8300000	942000	1200000	3660000	4920000	4430000	4870000	3060000	5510000	1820000	1340000	1700000	1370000	5030000	8390000	3320000	4230000
683	maf0352	Negative	216	85.9	3.41	Unknown	Unknown	Unknown	maf0352	14500	294000	69811.4	37072.1	53.1	0.834228	maf0352	120000	72100	83200	77700	67600	66600	39800	121000	36100	46600	49300	63500	68000	62600	99500	47600	111000	58300	65400	87800	95000	98500	102000	120000	92900	42800	44000	141000	60700	36300	45100	78000	52800
684	maf3271	Positive	216.035	170	1.92	Unknown	Unknown	Unknown	maf3271	20500	653000	194704	92567	47.54	0.599232	maf3271	96200	173000	135000	150000	47600	85200	297000	299000	215000	171000	156000	96200	184000	185000	282000	168000	233000	112000	175000	249000	127000	269000	188000	653000	234000	126000	223000	143000	142000	298000	197000	202000	196000
685	maf2366	Positive	216.2	163.1	5.47	Unknown	Unknown	Unknown	maf2366	772000	1240000	979706	60184.4	6.14	0.48	maf2366	906000	942000	964000	1010000	904000	1010000	1240000	907000	948000	884000	878000	1080000	959000	922000	941000	1120000	925000	962000	945000	965000	1010000	904000	941000	997000	997000	1010000	958000	1070000	949000	974000	948000	957000	1020000
686	maf2763	Positive	217.1	155.1	4.39	Unknown	Unknown	Unknown	maf2763	85200	970000	220938	117071	52.99	0.800631	maf2763	352000	135000	286000	168000	196000	242000	201000	142000	143000	194000	157000	139000	175000	436000	124000	227000	117000	309000	99000	182000	116000	163000	172000	159000	169000	282000	287000	184000	191000	191000	205000	212000	213000
687	maf3252	Positive	217.1	158	0.87	Unknown	Unknown	Unknown	maf3252	47700	811000	331100	120790	36.48	0.675673	maf3252	296000	169000	329000	247000	312000	319000	268000	379000	244000	243000	427000	140000	282000	291000	220000	195000	222000	282000	439000	347000	306000	346000	243000	234000	432000	425000	467000	601000	253000	437000	510000	176000	411000
688	maf3081	Positive	218.1	172.1	3.3	Unknown	Unknown	Unknown	maf3081	75800	14000000	2.04294e+06	1.2183e+06	59.63	0.868461	maf3081	1300000	4480000	1630000	960000	1740000	584000	1760000	3300000	1270000	2370000	1930000	804000	1020000	2320000	1160000	2370000	2950000	2070000	1020000	1670000	1250000	1660000	1180000	1610000	1620000	934000	4170000	1440000	2100000	3110000	1620000	1370000	736000
689	maf2129	Positive	219	99	0.7	Unknown	Unknown	Unknown	maf2129	1050000	16700000	5.26047e+06	2.51914e+06	47.89	0.427754	maf2129	5770000	3630000	6170000	5390000	6230000	7010000	2660000	2500000	4900000	4120000	5410000	5040000	4480000	4600000	3240000	3680000	4180000	4450000	4190000	3680000	3450000	4160000	7320000	1920000	2080000	5540000	3500000	9740000	3680000	5510000	5960000	12000000	3230000
690	maf2893	Positive	219	159	2.06	Unknown	Unknown	Unknown	maf2893	54000	570000	240757	81479.9	33.84	0.403398	maf2893	240000	234000	222000	242000	306000	401000	200000	308000	158000	166000	249000	232000	231000	258000	232000	221000	189000	280000	227000	186000	129000	194000	164000	174000	242000	202000	444000	393000	407000	273000	301000	282000	173000
691	maf2552	Positive	219	160	3.4	Unknown	Unknown	Unknown	maf2552	27000	1410000	505134	224047	44.35	0.526286	maf2552	244000	473000	330000	406000	269000	247000	571000	367000	455000	561000	738000	325000	356000	570000	566000	709000	517000	954000	663000	618000	320000	721000	402000	1140000	556000	518000	698000	439000	587000	1200000	650000	215000	447000
692	maf1990	Positive	219	173	0.89	Unknown	Unknown	Unknown	maf1990	428000	1690000	813017	211530	26.02	0.795873	maf1990	838000	1020000	642000	917000	966000	817000	734000	845000	728000	854000	591000	649000	909000	691000	491000	800000	1120000	1090000	1080000	1240000	764000	707000	741000	617000	595000	805000	922000	670000	925000	492000	744000	1140000	534000
693	maf2956	Positive	219	175.3	3.01	Unknown	Unknown	Unknown	maf2956	5270	414000	184062	47391.6	25.75	0.756786	maf2956	138000	171000	107000	154000	161000	214000	226000	206000	155000	167000	226000	175000	152000	205000	201000	203000	187000	177000	180000	243000	105000	177000	153000	135000	167000	223000	297000	206000	204000	312000	254000	170000	142000
694	maf2681	Positive	219	202	1.17	Unknown	Unknown	Unknown	maf2681	64500	1270000	342092	155152	45.35	0.813036	maf2681	147000	237000	393000	276000	253000	240000	351000	267000	384000	340000	255000	173000	155000	278000	291000	281000	588000	326000	503000	529000	560000	447000	327000	324000	506000	646000	387000	264000	377000	316000	361000	102000	222000
695	maf2102	Positive	219.1	160	3.41	Unknown	Unknown	Unknown	maf2102	31600	1320000	462313	214471	46.39	0.549612	maf2102	208000	393000	381000	384000	188000	300000	575000	408000	378000	580000	782000	307000	339000	519000	549000	655000	610000	817000	668000	506000	215000	649000	321000	954000	541000	681000	701000	483000	667000	1150000	672000	275000	483000
696	maf1562	Negative	219.2	137	12.22	Unknown	Unknown	Unknown	maf1562	9700	22900	15795	2546.74	16.12	0.622595	maf1562	13700	14500	14400	11900	16100	19000	13300	10200	15700	10900	11800	13300	14700	9700	15600	10200	9940	9770	10800	13000	17000	11500	13600	10000	16600	14700	11500	12600	15200	15500	10100	17400	13700
697	maf1851	Negative	219.2	175	3.04	Unknown	Unknown	Unknown	maf1851	11700	256000	74535.1	37285.4	50.02	0.431871	maf1851	66100	43900	31900	58500	44300	21200	50700	58800	103000	55100	57400	56300	32000	54200	102000	131000	70900	128000	32900	111000	25100	28700	100000	89000	66200	50400	77600	109000	46200	71700	50900	87500	79400
698	maf0888	Negative	219.2	175	4.72	Unknown	Unknown	Unknown	maf0888	3180	583000	173144	102808	59.38	0.99999	maf0888	48700	339000	33800	222000	292000	143000	229000	337000	143000	79400	151000	192000	303000	70200	167000	55800	284000	70100	311000	295000	39800	45000	240000	29600	90500	116000	115000	167000	180000	172000	227000	152000	250000
699	maf2145	Positive	220	174.3	2.21	Unknown	Unknown	Unknown	maf2145	304000	9290000	6.15463e+06	1.32705e+06	21.56	0.722173	maf2145	4790000	5130000	4990000	4620000	4390000	5530000	5830000	5830000	4710000	7400000	7870000	5540000	4930000	8440000	6590000	6240000	7520000	5220000	5830000	6570000	5410000	7570000	6010000	7580000	5840000	6250000	7380000	6370000	6490000	7510000	5700000	6180000	6280000
700	maf1780	Negative	221	184.9	12.42	Unknown	Unknown	Unknown	maf1780	75400	133000	101832	10832.7	10.64	0.475483	maf1780	106000	98700	105000	105000	105000	107000	110000	109000	107000	109000	106000	104000	108000	111000	106000	98400	101000	109000	93500	89700	104000	100000	102000	103000	105000	98200	120000	118000	108000	101000	96000	110000	120000
701	maf2630	Positive	221.1	130.1	1.62	Unknown	Unknown	Unknown	maf2630	499000	20400000	1.05298e+07	2.67638e+06	25.42	0.770226	maf2630	11300000	9930000	9420000	9440000	6430000	9140000	10900000	10200000	9070000	9750000	11100000	7620000	7320000	9740000	8260000	11000000	11100000	9550000	13200000	7970000	8560000	14900000	12000000	10700000	13000000	9380000	14700000	12500000	12400000	16100000	12200000	9400000	9920000
702	maf2780	Positive	222	204.4	1.16	Unknown	Unknown	Unknown	maf2780	91700	1560000	520972	240312	46.13	0.817444	maf2780	628000	529000	483000	586000	198000	501000	394000	785000	479000	278000	582000	255000	390000	351000	332000	525000	438000	587000	154000	478000	508000	422000	973000	510000	732000	210000	864000	293000	519000	452000	381000	180000	336000
703	maf0738	Negative	222	207	4.29	Unknown	Unknown	Unknown	maf0738	128000	4590000	689231	444829	64.54	0.592787	maf0738	739000	492000	422000	604000	548000	221000	410000	300000	438000	691000	409000	647000	560000	475000	613000	772000	360000	1340000	724000	827000	618000	451000	767000	943000	932000	1620000	986000	705000	969000	653000	770000	574000	1020000
704	maf2628	Positive	223	191.4	10.79	Unknown	Unknown	Unknown	maf2628	36900	9200000	936820	1.30115e+06	138.89	0.398349	maf2628	1020000	1990000	1830000	1930000	3160000	3100000	574000	4140000	152000	1610000	2330000	898000	1070000	951000	1990000	3360000	2330000	2200000	490000	863000	3720000	1340000	2150000	1270000	463000	2240000	8890000	988000	2560000	678000	2050000	288000	3170000
705	maf1282	Negative	224	196.1	6.95	Unknown	Unknown	Unknown	maf1282	10100	54200	26702.7	9792.02	36.67	0.492136	maf1282	35600	47000	42500	40500	36900	33600	28400	28000	24000	32600	28100	30400	25900	23500	27100	24600	29900	29200	27900	25200	28300	26100	24400	25800	30900	25600	33800	20300	42600	40100	49400	18800	33200
706	maf2865	Positive	224	208.4	11.75	Unknown	Unknown	Unknown	maf2865	60600	5810000	696436	827719	118.85	0.348251	maf2865	833000	1390000	1110000	1350000	2430000	2090000	85500	2500000	107000	1120000	1840000	499000	539000	776000	1490000	2230000	1740000	1020000	395000	376000	2280000	1280000	1920000	712000	723000	1570000	5260000	906000	1590000	622000	1140000	324000	1920000
707	maf3034	Positive	224.1	136	2.69	Unknown	Unknown	Unknown	maf3034	9060	281000	118868	41642.3	35.03	0.774914	maf3034	104000	94900	67100	77800	184000	82000	118000	126000	102000	173000	124000	72100	138000	166000	110000	90300	108000	207000	101000	79600	67900	73000	96500	122000	119000	68500	174000	101000	142000	222000	147000	132000	58300
708	maf2181	Positive	224.1	208	9.73	Unknown	Unknown	Unknown	maf2181	17500	4240000	480628	542855	112.95	0.381319	maf2181	543000	850000	854000	738000	1440000	1470000	287000	1770000	310000	1230000	1220000	336000	489000	573000	1200000	1530000	977000	984000	359000	412000	1390000	693000	1110000	895000	338000	851000	4240000	804000	941000	488000	960000	170000	1360000
709	maf0279	Negative	225	81.9	1.96	Unknown	Unknown	Unknown	maf0279	252000	19800000	2.33721e+06	2.47089e+06	105.72	0.838432	maf0279	1570000	2210000	2120000	1450000	2870000	4340000	2150000	1510000	2110000	790000	4460000	874000	5340000	2330000	1080000	652000	2380000	1340000	480000	1800000	1420000	741000	1840000	6140000	2990000	520000	2090000	2410000	902000	4640000	2900000	3370000	2410000
710	maf2724	Positive	225	209.4	10.78	Unknown	Unknown	Unknown	maf2724	9480	3420000	340565	508856	149.42	0.449362	maf2724	497000	572000	570000	788000	1500000	1200000	73800	2070000	93700	754000	1520000	380000	513000	361000	907000	1150000	853000	698000	202000	133000	1110000	670000	901000	454000	242000	805000	3420000	608000	1020000	277000	674000	69600	1010000
711	maf3312	Positive	225	209.4	11.75	Unknown	Unknown	Unknown	maf3312	17100	3560000	404008	492567	121.92	0.171788	maf3312	410000	714000	557000	669000	1410000	1330000	35200	1450000	17100	761000	953000	191000	363000	227000	699000	1590000	1080000	533000	90300	225000	1350000	629000	1130000	287000	322000	874000	3120000	321000	643000	173000	706000	262000	1110000
712	maf1232	Negative	225.1	151	6.8	Unknown	Unknown	Unknown	maf1232	26700	140000	38463.9	9053.1	23.54	0.148137	maf1232	39000	48200	44500	30400	34000	37300	37700	38900	32900	33700	37000	31000	38000	34300	34600	32800	38300	31800	33500	34800	38700	35600	43500	31700	40600	39300	41600	36500	43900	32500	101000	52300	35500
713	maf1755	Negative	225.1	195	3.77	Unknown	Unknown	Unknown	maf1755	2000	424000	81229.5	66205.7	81.5	0.587784	maf1755	33600	19300	35500	69700	47000	33800	32200	34100	5400	99700	175000	15500	11700	75100	157000	58200	28000	69700	96600	98900	9690	138000	95600	62400	142000	118000	72600	222000	138000	228000	164000	12100	68400
714	maf3336	Positive	225.1	197.1	8.15	Unknown	Unknown	Unknown	maf3336	165000	16800000	4.2445e+06	2.07263e+06	48.83	0.492161	maf3336	6510000	2960000	4550000	3040000	3640000	3970000	4830000	3340000	2180000	3610000	4560000	2340000	2690000	8040000	2980000	4050000	2370000	5420000	2420000	3930000	1430000	3320000	2680000	3170000	3310000	4910000	4730000	3680000	3970000	5040000	3070000	5980000	4250000
715	maf0275	Negative	225.1	210	3.77	Unknown	Unknown	Unknown	maf0275	453	137000	27410	21323.4	77.79	0.669195	maf0275	12900	9780	16000	18500	19800	10700	12900	10500	3540	27600	57400	11200	5430	24800	56400	18100	11300	38700	28900	31800	10400	31500	27700	21500	62400	30600	22900	64700	48700	64900	52100	4160	18600
716	maf2911	Positive	226	210.4	10.79	Unknown	Unknown	Unknown	maf2911	6700	658000	76831.7	96714.9	125.88	0.466318	maf2911	91300	155000	121000	134000	252000	198000	19700	354000	24000	146000	219000	75600	104000	86100	201000	272000	184000	110000	47300	76100	276000	161000	251000	86000	49800	134000	658000	111000	173000	75200	122000	26800	241000
717	maf2222	Positive	226	210.4	11.74	Unknown	Unknown	Unknown	maf2222	2920	516000	52250.3	79045.5	151.28	0.407022	maf2222	61000	86400	81600	97900	192000	169000	14600	233000	13600	112000	168000	48600	75100	83400	127000	224000	161000	98000	27900	25900	226000	98400	182000	68300	58100	121000	495000	82200	101000	41400	87600	14500	181000
718	maf1479	Negative	226.8	209.1	10.77	Unknown	Unknown	Unknown	maf1479	7090	40500	16168.7	4088.07	25.28	0.138797	maf1479	17800	15500	13500	11400	7090	13600	18300	14900	10600	11500	10200	13400	14900	13100	15100	11000	11700	17400	13600	11600	17500	10000	12300	10400	15200	9380	13100	16700	13000	13800	17800	17300	13400
719	maf2362	Positive	227	116.1	2.01	Unknown	Unknown	Unknown	maf2362	27500	35400000	4.33318e+06	4.41249e+06	101.83	0.86577	maf2362	3610000	4200000	3960000	2860000	6540000	9420000	3330000	3290000	3820000	1500000	8390000	1710000	10600000	3950000	2400000	1290000	3590000	3050000	830000	3480000	2460000	1210000	3510000	11400000	5620000	1110000	4380000	5080000	1890000	8500000	5720000	5960000	3700000
720	maf2017	Positive	227	167.3	1.27	Unknown	Unknown	Unknown	maf2017	128000	2840000	809214	423060	52.28	0.862156	maf2017	609000	1320000	602000	800000	1090000	615000	1900000	566000	410000	1530000	422000	505000	613000	441000	641000	424000	498000	683000	128000	474000	764000	380000	1140000	568000	894000	243000	1160000	779000	805000	834000	1020000	1800000	684000
721	maf2084	Positive	227	167.3	1.89	Unknown	Unknown	Unknown	maf2084	177000	4000000	1.56838e+06	651941	41.57	0.99999	maf2084	994000	356000	1030000	2530000	823000	1230000	799000	843000	492000	1120000	900000	1700000	2080000	1720000	2520000	1220000	614000	839000	1560000	1010000	1970000	1900000	453000	2690000	1380000	1720000	1620000	1120000	872000	886000	1090000	4000000	894000
722	maf2896	Positive	227.2	185.1	10.55	Unknown	Unknown	Unknown	maf2896	7930	143000	48370.3	22714.3	46.96	0.500906	maf2896	24200	16200	31700	18500	30200	32700	30600	22300	27700	50500	36100	16600	15700	19900	37700	67500	19200	31600	28100	42900	26500	33200	29900	26100	26600	57400	47700	29700	47600	85000	45100	83300	57200
723	maf3388	Positive	227.2	195	6.81	Unknown	Unknown	Unknown	maf3388	9880	113000	35426	19223.2	54.26	0.189842	maf3388	20400	33400	27200	38100	44500	56100	39100	90300	41900	47600	54900	32300	35100	33200	40200	52000	45800	47000	35500	46100	43800	36900	47200	36500	51000	51400	90700	46600	31200	28600	56900	36600	63200
724	maf3314	Positive	228.2	57.1	9.78	Unknown	Unknown	Unknown	maf3314	12600	112000	43177.9	13610.8	31.52	0.246075	maf3314	53500	53800	35500	54400	57700	50200	90400	56000	55800	38600	42900	36200	27700	37500	27800	27000	30800	28100	46900	37800	30500	54000	31900	39700	67700	28600	40000	25100	44000	48200	72600	38000	37400
725	maf0570	Negative	229	116	3.18	Unknown	Unknown	Unknown	maf0570	359	887000	84235.6	113524	134.77	0.384887	maf0570	50100	60700	230000	14200	130000	19300	278000	48000	66600	212000	124000	203000	83800	128000	282000	38800	247000	185000	550000	145000	40000	134000	168000	68600	17100	3630	30000	77000	25600	50100	162000	359	156000
726	maf2621	Positive	229	142.3	1.4	Unknown	Unknown	Unknown	maf2621	1390000	97600000	4.40689e+07	1.4316e+07	32.49	0.899635	maf2621	37300000	55200000	40500000	65800000	38200000	52400000	36700000	39200000	29400000	67200000	54400000	31500000	52100000	34600000	33700000	32800000	35200000	39200000	66600000	42300000	50200000	30400000	38200000	42400000	63300000	61400000	49200000	39600000	58400000	46900000	41200000	70300000	32400000
727	maf1933	Positive	229	142.4	0.88	Unknown	Unknown	Unknown	maf1933	974000	67300000	2.57679e+07	1.10106e+07	42.73	0.916739	maf1933	24700000	36000000	31300000	40300000	25800000	41200000	20300000	21600000	18700000	41500000	28800000	18900000	38500000	22800000	16500000	21500000	23500000	23600000	37100000	22500000	26500000	23400000	24100000	21700000	38700000	36900000	28700000	23100000	43400000	27800000	24500000	36900000	20200000
728	maf3294	Positive	229	151.2	8.41	Unknown	Unknown	Unknown	maf3294	27900	411000	72944.5	49014	67.19	0.0705783	maf3294	64700	40500	54100	48000	48100	43800	310000	48200	38700	53800	47600	50500	65900	35800	49300	66800	75100	89400	53600	55600	51200	76500	36500	40400	74000	55900	77300	44700	168000	165000	66700	134000	49300
729	maf0379	Negative	229	167.1	6.21	Unknown	Unknown	Unknown	maf0379	64000	218000	101509	20565.6	20.26	0.26943	maf0379	101000	100000	89600	94500	100000	94700	132000	88700	91700	93600	116000	104000	144000	107000	94100	118000	99300	102000	218000	111000	108000	116000	107000	101000	101000	98300	106000	111000	94900	114000	101000	96000	119000
730	maf2105	Positive	229.1	212.1	0.69	Unknown	Unknown	Unknown	maf2105	35900	10900000	2.99459e+06	1.80862e+06	60.4	0.65632	maf2105	1810000	704000	4230000	1440000	1190000	1430000	992000	2550000	2010000	917000	3400000	1460000	1430000	3000000	489000	1510000	1490000	1560000	10300000	1390000	2040000	6370000	1590000	2170000	5670000	4950000	1920000	3740000	1100000	2270000	2380000	1410000	3330000
731	maf3375	Positive	230.2	212.2	6.3	Unknown	Unknown	Unknown	maf3375	189000	23800000	3.10595e+06	1.32455e+06	42.65	0.690275	maf3375	2880000	3010000	2910000	2680000	2660000	2790000	2580000	2310000	2300000	2880000	2750000	2670000	2240000	2690000	2410000	2410000	2760000	2750000	2700000	2870000	2260000	3150000	2890000	2800000	2900000	2640000	3590000	2590000	3070000	2980000	3270000	2950000	2850000
732	maf0010	Negative	231	99.9	12.49	Unknown	Unknown	Unknown	maf0010	433000	1550000	739913	264132	35.7	0.627714	maf0010	990000	989000	1000000	983000	998000	958000	1250000	1250000	1300000	1360000	1320000	1410000	1340000	1430000	1300000	1430000	1260000	1380000	1400000	1550000	1450000	1520000	1540000	1390000	1400000	1370000	1340000	1310000	1070000	978000	931000	567000	1270000
733	maf1778	Negative	231	187	1.34	Unknown	Unknown	Unknown	maf1778	72400	387000	169183	55246.2	32.65	0.550234	maf1778	181000	180000	150000	172000	229000	184000	101000	226000	105000	101000	260000	154000	116000	160000	172000	178000	88200	304000	265000	261000	229000	169000	157000	177000	324000	168000	251000	259000	194000	259000	204000	112000	240000
734	maf0350	Negative	232	116	2.56	Unknown	Unknown	Unknown	maf0350	362000	7020000	1.77102e+06	928041	52.4	0.677519	maf0350	871000	665000	1280000	1790000	757000	953000	1850000	829000	3050000	4500000	2040000	1030000	1850000	878000	2980000	3300000	2150000	643000	1730000	2610000	1520000	1590000	2060000	1590000	1990000	2200000	1250000	937000	1540000	1270000	1800000	3470000	4130000
735	maf2914	Positive	232	174.4	6.71	Unknown	Unknown	Unknown	maf2914	18000	691000	94255.2	102555	108.81	0.395057	maf2914	38200	30500	66900	40300	35400	29300	40000	31800	29000	115000	42800	83000	25700	46900	23700	33100	34300	408000	35700	164000	76000	38000	109000	33200	39000	199000	298000	26400	178000	169000	107000	557000	40300
736	maf2992	Positive	232	186.4	2.82	Unknown	Unknown	Unknown	maf2992	8840	703000	231780	117214	50.57	0.645931	maf2992	105000	161000	215000	136000	109000	96900	290000	81200	319000	254000	398000	111000	146000	480000	334000	341000	319000	301000	122000	245000	274000	354000	177000	413000	417000	343000	301000	123000	194000	315000	232000	177000	375000
737	maf0837	Negative	232.1	88	2.86	Unknown	Unknown	Unknown	maf0837	213000	1510000	704990	235102	33.35	0.779377	maf0837	503000	808000	494000	465000	382000	362000	488000	520000	446000	846000	1020000	746000	714000	1170000	453000	615000	1200000	451000	595000	927000	662000	838000	620000	698000	516000	627000	1030000	524000	719000	718000	620000	904000	669000
738	maf0890	Negative	232.1	129	1.53	Unknown	Unknown	Unknown	maf0890	82000	4560000	661658	710811	107.43	0.274056	maf0890	335000	494000	577000	541000	322000	254000	1490000	249000	167000	2070000	707000	534000	435000	1210000	980000	184000	2100000	482000	4400000	1230000	228000	315000	1120000	461000	257000	209000	151000	691000	335000	375000	1140000	173000	1590000
739	maf0465	Negative	232.1	196	2.14	Unknown	Unknown	Unknown	maf0465	350000	6490000	1.97028e+06	937044	47.56	0.798374	maf0465	1200000	981000	1340000	2880000	1310000	1130000	2170000	894000	3180000	4470000	2720000	1340000	2050000	1240000	3660000	3320000	1820000	1030000	2350000	3800000	1480000	1640000	2140000	2040000	2010000	2540000	1550000	1390000	2550000	1430000	2000000	3780000	4010000
740	maf1415	Negative	233	110	2.13	Unknown	Unknown	Unknown	maf1415	7570	160000	51302.9	25975.1	50.63	0.465965	maf1415	37000	27800	39100	61200	19600	23400	56100	23500	95300	104000	80700	39300	57700	24400	88500	70100	61900	25900	55400	123000	34000	52400	54900	61900	64200	74900	63300	26100	60400	33600	67400	114000	101000
741	maf2662	Positive	233	130.1	2.05	Unknown	Unknown	Unknown	maf2662	6190	686000	117347	62377.9	53.16	0.248981	maf2662	67500	88000	102000	113000	75300	105000	206000	115000	75200	155000	93200	372000	79100	223000	86400	121000	145000	101000	138000	180000	136000	217000	104000	209000	113000	83600	144000	196000	148000	113000	126000	27500	512000
742	maf2822	Positive	233.2	98	1.16	Unknown	Unknown	Unknown	maf2822	3320	145000	62788	15946.7	25.4	0.544165	maf2822	63500	66800	62800	69000	86600	47700	53000	58400	63000	54100	47100	66400	41200	50400	57300	77900	44300	46500	53600	49000	77300	62700	53000	59900	69700	112000	67200	54200	49900	53400	42000	35100	54300
743	maf0158	Negative	234	103.9	1.68	Unknown	Unknown	Unknown	maf0158	878000	5610000	2.2987e+06	957772	41.67	0.824822	maf0158	2110000	2560000	2980000	1070000	1230000	1200000	4090000	1610000	1030000	2930000	3180000	2070000	1980000	1970000	2500000	1320000	2460000	2740000	1660000	3250000	1960000	4100000	2240000	2440000	2810000	898000	3100000	4100000	2620000	3480000	2790000	1250000	3750000
744	maf1548	Negative	234	158.1	1.31	Unknown	Unknown	Unknown	maf1548	34500	872000	197273	100194	50.79	0.99999	maf1548	162000	239000	253000	106000	179000	145000	157000	181000	263000	139000	225000	157000	198000	198000	126000	176000	120000	189000	389000	127000	388000	521000	197000	266000	284000	310000	272000	289000	187000	218000	147000	59500	420000
745	maf2373	Positive	234	186.5	4.52	Unknown	Unknown	Unknown	maf2373	138000	3640000	1.3758e+06	728730	52.97	0.462359	maf2373	958000	954000	953000	852000	877000	1080000	978000	1020000	889000	891000	969000	992000	939000	914000	863000	905000	1100000	1090000	987000	980000	497000	1090000	943000	881000	1260000	894000	1290000	880000	896000	895000	1050000	1330000	1070000
746	maf3093	Positive	235	175.3	1.39	Unknown	Unknown	Unknown	maf3093	62000	720000	427682	103587	24.22	0.720952	maf3093	438000	393000	349000	373000	364000	502000	523000	659000	364000	346000	518000	537000	356000	366000	423000	424000	349000	551000	248000	300000	326000	412000	266000	419000	357000	315000	692000	574000	430000	635000	552000	444000	308000
747	maf0258	Negative	235.1	190	2.43	Unknown	Unknown	Unknown	maf0258	22200	227000	98499	37828.5	38.4	0.398896	maf0258	22700	48500	105000	51900	28900	44600	92700	57300	60400	91700	103000	71800	102000	97400	112000	127000	101000	67600	111000	78500	77200	171000	68700	116000	90900	116000	107000	48900	104000	132000	106000	56400	115000
748	maf0917	Negative	236	61.8	0.8	Unknown	Unknown	Unknown	maf0917	4560	1890000	329829	299526	90.81	0.493835	maf0917	105000	46200	93500	143000	43500	44700	701000	985000	347000	170000	92800	13700	39100	56100	493000	107000	442000	118000	110000	191000	236000	456000	693000	288000	869000	88600	192000	742000	357000	828000	473000	143000	504000
749	maf0983	Negative	236	73.9	0.8	Unknown	Unknown	Unknown	maf0983	48200	920000	187650	98285.3	52.38	0.768912	maf0983	190000	179000	290000	179000	209000	182000	83500	48200	232000	74900	299000	202000	160000	329000	88600	225000	182000	178000	270000	117000	145000	166000	96600	180000	92700	205000	246000	180000	134000	166000	162000	195000	151000
750	maf2123	Positive	236	120.1	3.37	Unknown	Unknown	Unknown	maf2123	30200	2080000	612419	321226	52.45	0.386635	maf2123	524000	416000	421000	616000	279000	424000	560000	222000	810000	1310000	642000	370000	600000	728000	903000	1320000	1040000	931000	485000	932000	682000	1180000	600000	880000	1070000	1310000	567000	322000	507000	639000	985000	641000	944000
751	maf0846	Negative	236	144	2.11	Unknown	Unknown	Unknown	maf0846	14900	793000	229488	150342	65.51	0.822585	maf0846	110000	182000	170000	130000	103000	171000	224000	191000	198000	447000	470000	317000	176000	247000	150000	337000	414000	297000	558000	152000	117000	225000	264000	580000	116000	424000	447000	144000	387000	113000	60300	20100	147000
752	maf1601	Negative	236	164	1.98	Unknown	Unknown	Unknown	maf1601	60900	1400000	338864	191414	56.49	0.717271	maf1601	97700	212000	97700	252000	93300	60900	240000	91100	308000	359000	322000	87600	212000	386000	223000	371000	389000	175000	289000	433000	406000	543000	188000	501000	277000	221000	269000	165000	259000	385000	372000	417000	338000
753	maf3376	Positive	236.1	136.1	6.68	Unknown	Unknown	Unknown	maf3376	1940	41800	9120.27	4976.35	54.56	0.466757	maf3376	13700	7810	14400	4510	5670	9980	8220	5190	8850	6950	7470	4950	6460	20200	8300	10300	6210	6710	7380	10100	3900	8520	5100	6900	6490	8450	8130	6610	10800	4550	5130	8720	8760
754	maf2998	Positive	237	177.3	2.9	Unknown	Unknown	Unknown	maf2998	14100	353000	159359	50740.4	31.84	0.827142	maf2998	230000	149000	134000	187000	143000	238000	134000	183000	111000	125000	162000	115000	143000	216000	148000	96900	94400	182000	208000	193000	70800	132000	140000	192000	126000	201000	159000	202000	252000	86200	110000	191000	142000
755	maf2030	Positive	237.1	128	1.41	Unknown	Unknown	Unknown	maf2030	165000	5380000	3.30721e+06	700698	21.19	0.598487	maf2030	2690000	3150000	2480000	2250000	2760000	2700000	2810000	2650000	2730000	2640000	3620000	2310000	2000000	3130000	2220000	3670000	3200000	4050000	3570000	3930000	2550000	3370000	2950000	4120000	2980000	2970000	4540000	3380000	3220000	4580000	3750000	3370000	2820000
756	maf2312	Positive	237.1	192	2.03	Unknown	Unknown	Unknown	maf2312	8180	402000	147492	60396.6	40.95	0.509496	maf2312	66400	105000	99600	107000	77100	87800	177000	77400	56400	153000	234000	78200	112000	147000	171000	216000	202000	207000	226000	184000	107000	202000	118000	227000	223000	185000	198000	121000	219000	280000	223000	114000	169000
757	maf1395	Negative	238	146.1	1.5	Unknown	Unknown	Unknown	maf1395	39300	547000	176386	83093	47.11	0.780166	maf1395	139000	101000	165000	91100	137000	130000	177000	87500	53000	189000	207000	117000	129000	199000	117000	144000	278000	99200	164000	257000	97400	239000	123000	328000	154000	203000	289000	262000	168000	234000	167000	123000	216000
758	maf2224	Positive	238	147.2	1.41	Unknown	Unknown	Unknown	maf2224	50500	2030000	1.13893e+06	246385	21.63	0.647796	maf2224	946000	1040000	773000	739000	947000	998000	1010000	1050000	958000	888000	1360000	864000	836000	1130000	957000	1280000	1270000	1270000	1180000	1400000	813000	1290000	1020000	1430000	1120000	1140000	1570000	1120000	1210000	1630000	1140000	1180000	929000
759	maf0914	Negative	238	191.8	12.47	Unknown	Unknown	Unknown	maf0914	53400	169000	83017.7	17181.9	20.7	0.583134	maf0914	62900	60800	65200	61200	65500	65400	67000	67900	67400	64100	60800	61000	62100	69800	66400	62800	61200	66300	72500	66500	72400	68600	67000	66200	69000	70100	69900	86600	66400	62700	61700	85300	74400
760	maf1991	Positive	238	192.4	2.2	Unknown	Unknown	Unknown	maf1991	32800	2590000	836508	389304	46.54	0.889648	maf1991	1430000	663000	783000	526000	376000	419000	544000	552000	177000	625000	894000	350000	606000	770000	598000	712000	1030000	1130000	177000	536000	500000	2040000	568000	604000	889000	222000	2240000	686000	401000	1650000	2080000	311000	1120000
761	maf1148	Negative	239	109.9	1.15	Unknown	Unknown	Unknown	maf1148	33600	1240000	408169	246411	60.37	0.630905	maf1148	348000	96900	789000	154000	139000	158000	577000	128000	397000	357000	615000	262000	414000	893000	157000	310000	515000	159000	133000	159000	599000	818000	306000	384000	678000	359000	455000	364000	322000	446000	624000	371000	473000
762	maf1400	Negative	239	199.2	9.68	Unknown	Unknown	Unknown	maf1400	3160	15200	8854.85	2404.12	27.15	0.364517	maf1400	4790	4600	6450	4840	4950	6390	3880	4640	6230	5060	5170	4370	4690	3750	4780	6540	4640	4630	4220	3160	4980	4970	5570	4440	4770	3900	6200	4860	6680	7030	7530	13600	7710
763	maf3097	Positive	239	206.4	3.59	Unknown	Unknown	Unknown	maf3097	7730	1260000	274157	223061	81.36	0.878733	maf3097	324000	482000	106000	83700	395000	116000	99400	653000	194000	234000	105000	951000	154000	112000	287000	232000	327000	396000	151000	125000	93700	156000	509000	608000	137000	302000	559000	114000	600000	429000	388000	92100	276000
764	maf0263	Negative	239.1	223	8.48	Unknown	Unknown	Unknown	maf0263	12200	81000	38091	10973.8	28.81	0.0545314	maf0263	23100	52500	39200	39200	31400	41100	28500	25200	36000	45600	45300	28400	40300	42000	26000	48900	56000	33700	53900	23400	35200	36500	33900	38700	27800	26500	31400	25800	35900	26400	71200	37900	30900
765	maf0416	Negative	240	224	6.8	Unknown	Unknown	Unknown	maf0416	359000	1870000	513104	115490	22.51	0.317805	maf0416	527000	591000	609000	543000	554000	512000	460000	470000	437000	462000	487000	452000	464000	436000	401000	447000	448000	441000	418000	437000	525000	454000	408000	469000	469000	428000	469000	416000	576000	503000	1220000	507000	497000
766	maf1471	Negative	240	224	8.47	Unknown	Unknown	Unknown	maf1471	1090	19300	6395.02	3357.61	52.5	0.245226	maf1471	4760	12500	4300	7390	2610	4580	1850	5530	7160	3960	6880	6020	6600	14800	6000	5300	4960	5950	3020	4920	3100	5650	4870	8870	4080	7370	4980	4250	9300	4160	9130	5740	11900
767	maf2210	Positive	241	99	0.65	Unknown	Unknown	Unknown	maf2210	327000	7980000	2.76455e+06	1.13229e+06	40.96	0.448214	maf2210	2980000	2450000	2690000	2780000	2450000	2490000	1780000	1880000	2090000	2520000	2130000	2600000	2020000	2020000	2100000	1770000	2230000	2960000	1970000	2360000	1530000	1700000	3160000	956000	1250000	2160000	1410000	4210000	2180000	2840000	3130000	5130000	1910000
768	maf2758	Positive	241	128.3	0.87	Unknown	Unknown	Unknown	maf2758	6810	4540000	1.22603e+06	543149	44.3	0.810185	maf2758	680000	1230000	1160000	1320000	1240000	1250000	709000	1120000	958000	1590000	1260000	724000	1210000	987000	810000	1090000	1160000	1110000	1080000	810000	1330000	930000	977000	826000	1500000	1290000	1350000	872000	1430000	1010000	897000	2930000	724000
769	maf1712	Negative	241.1	225	6.8	Unknown	Unknown	Unknown	maf1712	159000	733000	243458	58579.3	24.06	9.99957e-06	maf1712	219000	286000	224000	262000	259000	190000	311000	294000	304000	281000	335000	283000	304000	298000	282000	286000	282000	288000	289000	302000	324000	326000	276000	264000	311000	288000	324000	286000	178000	195000	501000	287000	293000
770	maf0200	Negative	241.2	225	8.48	Unknown	Unknown	Unknown	maf0200	1620	13500	6744.48	2308.17	34.22	0.176053	maf0200	6040	6480	6000	4400	9130	4520	9210	2750	6130	9990	11800	6350	7560	3810	6520	7100	9140	4720	7730	8680	7060	6950	7630	7660	6120	6460	3510	5880	11500	6690	9170	4800	4720
771	maf0571	Negative	242.1	226	6.8	Unknown	Unknown	Unknown	maf0571	31800	174000	49822.7	11272.7	22.63	9.9992e-06	maf0571	48700	50800	49300	52700	39600	34200	55000	51800	50000	52400	56900	50100	51600	50400	48200	45700	46000	47500	51000	46200	54400	50200	44300	50500	42400	40200	51900	45400	48200	52600	104000	58900	46000
772	maf0212	Negative	243	153	1.17	Unknown	Unknown	Unknown	maf0212	6240	301000	50178.7	32666.6	65.1	0.764409	maf0212	48800	56300	61400	48800	32400	56900	65400	21700	106000	55700	175000	60000	50600	64000	71600	93600	37000	56300	47400	82200	83200	83300	54900	69000	63700	48500	301000	55800	61200	150000	116000	100000	122000
773	maf0658	Negative	243.09	200	3.4	Unknown	Unknown	Unknown	maf0658	5700	131000	45459	21683.1	47.7	0.76583	maf0658	44200	103000	8040	62900	54000	18400	82000	30800	67000	79400	24300	44800	38800	26300	82700	28700	20500	48400	68800	43600	38300	45400	27200	48400	54600	35000	23100	62000	21400	42800	30400	131000	54200
774	maf0510	Negative	243.2	225.1	6.75	Unknown	Unknown	Unknown	maf0510	5750000	9470000	6.74515e+06	358685	5.32	0.139912	maf0510	6650000	6650000	6430000	6520000	6630000	6130000	7910000	6750000	6460000	6400000	6970000	6590000	6930000	6500000	6360000	6630000	6490000	6410000	9470000	6580000	6220000	6390000	6190000	6430000	5980000	5880000	6580000	6300000	6640000	6480000	7030000	6730000	6640000
775	maf2347	Positive	244.086	112	0.85	Unknown	Unknown	Unknown	maf2347	85800	3440000	752772	422078	56.07	0.380724	maf2347	716000	1590000	798000	837000	1240000	1190000	660000	927000	1950000	642000	287000	733000	573000	474000	686000	493000	573000	389000	551000	418000	469000	484000	428000	377000	1070000	328000	511000	435000	403000	471000	1130000	453000	532000
776	maf3393	Positive	244.2	62.1	8.07	Unknown	Unknown	Unknown	maf3393	72300	609000	161734	53757.3	33.24	0.543627	maf3393	111000	162000	138000	115000	117000	121000	120000	151000	126000	145000	150000	118000	123000	93500	131000	192000	135000	98400	123000	133000	116000	110000	124000	111000	133000	105000	144000	92500	115000	119000	131000	212000	117000
777	maf0332	Negative	245	130.1	2.12	Unknown	Unknown	Unknown	maf0332	147000	588000	331515	87469.5	26.38	0.61253	maf0332	328000	257000	298000	569000	378000	271000	345000	416000	434000	470000	323000	206000	414000	369000	373000	546000	329000	269000	348000	436000	267000	285000	346000	330000	429000	279000	470000	296000	383000	435000	395000	386000	309000
778	maf3095	Positive	245.09	227	3.43	Unknown	Unknown	Unknown	maf3095	84000	4190000	1.19588e+06	577228	48.27	0.755427	maf3095	1060000	2530000	354000	1420000	1060000	631000	1890000	842000	1590000	1410000	456000	961000	798000	924000	1750000	719000	566000	1410000	1380000	1560000	821000	1150000	653000	1310000	1240000	940000	467000	1100000	438000	907000	995000	3370000	959000
779	maf2271	Positive	245.1	113	1.23	Unknown	Unknown	Unknown	maf2271	143000	8260000	865946	723107	83.5	0.51879	maf2271	1120000	765000	405000	893000	650000	799000	1130000	2260000	1500000	367000	270000	505000	916000	384000	980000	421000	687000	1080000	475000	403000	533000	181000	368000	683000	1090000	242000	537000	711000	587000	313000	802000	766000	501000
780	maf2463	Positive	245.1	159.2	8.14	Unknown	Unknown	Unknown	maf2463	1640	47900	17397.3	9943.29	57.15	0.422308	maf2463	5490	7980	3900	15900	12500	3980	23200	5960	2800	17400	12800	3990	7750	18500	9210	5940	9650	21000	9360	11100	4890	20700	2470	12800	8320	10900	29300	21900	10400	5320	9000	9230	16400
781	maf3047	Positive	245.2	161.1	9.07	Unknown	Unknown	Unknown	maf3047	67500	2820000	924406	489214	52.92	0.428344	maf3047	723000	488000	603000	565000	553000	193000	678000	323000	161000	660000	880000	468000	451000	823000	683000	630000	514000	1850000	859000	611000	260000	994000	571000	636000	659000	1040000	1580000	895000	742000	790000	598000	237000	773000
782	maf0518	Negative	246	96.9	1.94	Unknown	Unknown	Unknown	maf0518	170000	615000	359054	82356.2	22.94	0.919324	maf0518	308000	358000	192000	371000	286000	309000	382000	414000	365000	344000	341000	357000	211000	407000	257000	189000	553000	287000	349000	456000	271000	342000	449000	369000	307000	314000	271000	320000	274000	355000	378000	449000	388000
783	maf2235	Positive	246	106.4	5.36	Unknown	Unknown	Unknown	maf2235	174000	6280000	4.09858e+06	646024	15.76	0.621897	maf2235	3710000	4140000	3730000	3570000	3550000	4150000	4120000	3650000	4280000	4180000	3590000	3760000	3470000	3770000	3860000	3420000	3980000	4400000	4050000	4160000	3510000	4840000	4730000	3420000	3960000	3460000	4850000	3710000	3670000	4350000	3890000	3780000	4250000
784	maf0198	Negative	246	110	2.14	Unknown	Unknown	Unknown	maf0198	109000	1930000	682890	300130	43.95	0.755562	maf0198	524000	342000	435000	607000	334000	586000	757000	349000	1260000	1080000	1110000	483000	683000	654000	960000	928000	695000	411000	670000	999000	548000	1280000	950000	828000	767000	790000	503000	573000	757000	630000	776000	1110000	1230000
785	maf0984	Negative	246.1	161.1	1.94	Unknown	Unknown	Unknown	maf0984	74400	301000	162983	43048.1	26.41	0.825076	maf0984	111000	162000	91100	199000	121000	144000	175000	198000	179000	160000	129000	199000	121000	170000	126000	96100	236000	97800	108000	197000	106000	99200	191000	143000	123000	125000	121000	133000	107000	150000	192000	225000	144000
786	maf0653	Negative	246.1	228.1	3.03	Unknown	Unknown	Unknown	maf0653	11600	251000	73484.6	36853.1	50.15	0.476929	maf0653	93600	64300	56200	40600	36800	36700	60500	93700	113000	106000	95900	92100	64400	103000	152000	144000	79800	151000	37500	96000	33000	48300	140000	109000	88700	54500	153000	130000	65200	77500	90700	65000	112000
787	maf0436	Negative	247	149.1	3.03	Unknown	Unknown	Unknown	maf0436	105000	3270000	898876	441260	49.09	0.657134	maf0436	1400000	703000	495000	462000	541000	353000	674000	966000	1410000	1070000	785000	713000	333000	925000	1480000	1970000	881000	1520000	344000	1090000	336000	394000	1410000	1030000	1050000	538000	1450000	1590000	677000	826000	927000	874000	1260000
788	maf2564	Positive	247	187.3	5.15	Unknown	Unknown	Unknown	maf2564	16700	1550000	464497	210085	45.23	0.449266	maf2564	443000	986000	341000	499000	639000	327000	555000	441000	639000	689000	673000	806000	418000	481000	464000	660000	735000	411000	1550000	505000	534000	672000	696000	353000	531000	443000	687000	446000	111000	280000	522000	743000	719000
789	maf2259	Positive	247	229.5	5.37	Unknown	Unknown	Unknown	maf2259	46400	1590000	1.00808e+06	167633	16.63	0.645177	maf2259	906000	977000	877000	852000	883000	1030000	1020000	873000	1060000	1000000	823000	1010000	913000	962000	896000	856000	891000	1060000	973000	1100000	888000	1090000	1120000	837000	861000	849000	1180000	891000	867000	1100000	929000	926000	995000
790	maf3118	Positive	247.2	79.1	9.79	Unknown	Unknown	Unknown	maf3118	36200	2610000	646445	357937	55.37	0.41039	maf3118	515000	309000	574000	519000	426000	148000	769000	331000	204000	429000	555000	387000	2610000	615000	433000	361000	357000	777000	781000	401000	137000	687000	371000	441000	453000	1110000	975000	470000	386000	422000	513000	151000	518000
791	maf1328	Negative	248	70.9	1.92	Unknown	Unknown	Unknown	maf1328	44600	263000	127734	36996.7	28.96	0.876842	maf1328	99700	115000	64500	146000	101000	96000	127000	161000	136000	129000	101000	137000	73800	123000	95700	62800	196000	86500	105000	187000	97600	97600	162000	80900	94200	97200	86100	118000	75500	91300	135000	202000	108000
792	maf3259	Positive	248.1	86.1	1.94	Unknown	Unknown	Unknown	maf3259	119000	1470000	688829	216595	31.44	0.920406	maf3259	518000	679000	315000	997000	562000	804000	644000	844000	717000	537000	576000	792000	313000	686000	446000	343000	1040000	328000	523000	905000	438000	513000	799000	588000	510000	489000	410000	566000	502000	609000	754000	1010000	527000
793	maf2396	Positive	248.1	86.1	2.98	Unknown	Unknown	Unknown	maf2396	26500	2390000	726557	353966	48.72	0.472103	maf2396	468000	542000	438000	733000	479000	626000	575000	361000	1170000	2140000	817000	510000	961000	597000	1170000	1300000	998000	281000	815000	1130000	561000	644000	829000	646000	659000	989000	390000	400000	611000	662000	968000	1610000	1230000
794	maf2550	Positive	248.1	86.1	3.31	Unknown	Unknown	Unknown	maf2550	13600	1030000	327816	155599	47.47	0.700428	maf2550	224000	183000	174000	346000	182000	288000	272000	189000	547000	848000	374000	210000	376000	239000	544000	630000	388000	136000	334000	410000	264000	236000	344000	286000	289000	324000	199000	200000	282000	271000	376000	688000	465000
795	maf0008	Negative	249.1	205.1	9.81	Unknown	Unknown	Unknown	maf0008	51100	476000	112039	52248.8	46.63	0.557456	maf0008	77300	72400	65500	88800	83600	67100	305000	143000	106000	131000	158000	120000	153000	128000	132000	173000	124000	114000	169000	142000	113000	195000	121000	142000	130000	141000	178000	187000	109000	125000	476000	251000	148000
796	maf2497	Positive	249.2	150	2.24	Unknown	Unknown	Unknown	maf2497	1910	56500	21805.6	8725.3	40.01	0.541359	maf2497	27600	34300	15100	15600	17500	18700	28000	35600	18700	22500	27100	25000	7070	11700	27900	27000	19900	20500	10300	18200	9560	14600	12700	29800	13200	20800	40400	33700	26200	39800	21000	12300	18300
797	maf2488	Positive	249.2	152	1.95	Unknown	Unknown	Unknown	maf2488	1810	28700	12390.2	5473.07	44.17	0.638649	maf2488	14400	15800	4230	22100	8400	9720	11600	7920	25500	4140	12100	20800	9790	15900	8050	3570	20000	5810	6810	28700	16200	12700	13000	5750	9040	11300	9570	6930	9730	14400	15500	21000	6850
798	maf3183	Positive	249.2	193.1	9.18	Unknown	Unknown	Unknown	maf3183	300000	9150000	6.34485e+06	917593	14.46	0.735098	maf3183	6020000	6990000	5570000	6190000	6060000	6440000	6920000	6090000	5780000	6230000	5250000	6410000	5140000	6150000	6250000	6060000	6850000	6700000	6350000	6180000	5570000	6570000	6000000	5490000	6850000	5900000	7340000	5490000	6720000	6520000	6870000	5960000	6790000
799	maf3064	Positive	251	177.4	3.03	Unknown	Unknown	Unknown	maf3064	16500	564000	190431	85139.4	44.71	0.667116	maf3064	81200	216000	89800	248000	248000	258000	174000	150000	187000	178000	233000	126000	93800	205000	173000	42100	202000	228000	227000	226000	169000	334000	137000	90400	146000	189000	250000	245000	249000	282000	164000	73300	91900
800	maf3102	Positive	252	120.1	3.68	Unknown	Unknown	Unknown	maf3102	224000	24100000	3.59319e+06	1.95299e+06	54.35	0.655359	maf3102	1980000	2900000	1640000	2500000	2560000	3040000	2150000	1900000	2530000	2320000	2720000	1560000	1230000	4180000	1960000	3650000	6050000	5970000	2910000	3660000	2760000	7630000	3070000	2430000	3800000	3710000	3210000	2270000	2260000	3890000	2530000	7470000	2160000
801	maf2279	Positive	252	136	1.93	Unknown	Unknown	Unknown	maf2279	28600	1450000	454474	195530	43.02	0.425186	maf2279	291000	288000	316000	582000	270000	282000	279000	333000	445000	522000	378000	252000	442000	738000	463000	273000	421000	450000	722000	503000	178000	216000	368000	450000	431000	616000	804000	580000	390000	404000	381000	297000	382000
802	maf3405	Positive	252.1	192.1	3.53	Unknown	Unknown	Unknown	maf3405	63600	7070000	2.24376e+06	1.09257e+06	48.69	0.927984	maf3405	2410000	3070000	5420000	1800000	1840000	4930000	3180000	3360000	2330000	2030000	1160000	1600000	1010000	1090000	2200000	3270000	5610000	2650000	1400000	2820000	818000	3440000	1880000	1970000	1690000	1280000	2350000	3700000	1160000	2670000	2550000	2990000	1920000
803	maf2634	Positive	253	209.7	8.21	Unknown	Unknown	Unknown	maf2634	2220	799000	106521	118368	111.12	0.721772	maf2634	8050	13400	28400	33200	25500	15400	52600	34800	3950	167000	194000	16000	19100	183000	255000	69500	37500	92200	113000	127000	22400	329000	73000	412000	120000	384000	54000	377000	240000	334000	91900	6540	34700
804	maf2289	Positive	253.1	85	1.63	Unknown	Unknown	Unknown	maf2289	1090	531000	93990.7	76012.7	80.87	0.442357	maf2289	44500	99700	140000	51800	173000	75900	160000	32800	116000	148000	83200	318000	77100	176000	163000	18700	128000	173000	314000	212000	35700	41900	67000	99900	5550	14600	15600	70400	61700	93200	159000	32700	139000
805	maf2860	Positive	253.1	137	1.93	Unknown	Unknown	Unknown	maf2860	7930	97600	39210.1	15499.7	39.53	0.197246	maf2860	22400	26400	22600	44100	33700	28800	28100	48300	33200	37100	41800	25400	45400	57400	47500	23400	53900	20900	48100	52900	35000	23300	23600	19700	51200	33300	71200	57200	35800	38100	19800	40100	29800
806	maf3030	Positive	253.1	205	5.06	Unknown	Unknown	Unknown	maf3030	1580	216000	50898.7	35996.6	70.72	0.830748	maf3030	71700	40800	13100	40900	22600	18600	45400	45700	16000	14800	37400	65900	17400	24000	26800	53100	63900	28100	68000	33800	26500	19400	35800	65300	62600	63900	26100	63600	58000	15100	12400	40100	44100
807	maf1506	Negative	253.1	209.1	6.89	Unknown	Unknown	Unknown	maf1506	124000	508000	230997	68105.5	29.48	0.670708	maf1506	310000	233000	292000	167000	155000	134000	289000	224000	198000	233000	301000	214000	444000	317000	232000	255000	183000	254000	312000	262000	161000	239000	209000	221000	218000	219000	279000	264000	226000	214000	298000	277000	272000
808	maf2026	Positive	254	100.1	6.45	Unknown	Unknown	Unknown	maf2026	19100	580000	375372	60127	16.02	0.612008	maf2026	357000	410000	360000	371000	366000	471000	290000	265000	254000	333000	328000	275000	341000	331000	303000	243000	345000	353000	296000	381000	344000	440000	423000	355000	346000	366000	377000	235000	336000	298000	401000	374000	275000
809	maf2433	Positive	254	195.4	1.68	Unknown	Unknown	Unknown	maf2433	42600	4310000	1.26178e+06	693359	54.95	0.782486	maf2433	2810000	857000	633000	826000	903000	808000	2890000	1280000	889000	1370000	794000	596000	688000	612000	938000	2310000	1140000	718000	1060000	1970000	617000	1330000	853000	922000	785000	1310000	3040000	1040000	2430000	999000	1200000	752000	727000
810	maf1517	Negative	254	210.1	6.89	Unknown	Unknown	Unknown	maf1517	12500	59600	25599.7	7383.33	28.84	0.647423	maf1517	34000	26400	21400	25300	19500	26500	32300	28200	19400	21700	30500	20200	48900	31200	15800	20200	22400	23500	28600	31200	17200	27500	27400	22400	20400	23200	29400	33200	23600	21500	27200	31900	24400
811	maf1166	Negative	254.1	84	1.17	Unknown	Unknown	Unknown	maf1166	15600	71300	36119.7	10264.8	28.42	0.354889	maf1166	40400	36600	32600	30300	33900	57400	29300	33900	37300	31000	29200	21100	44500	40400	34500	48700	37200	32100	54100	65200	55000	51200	50500	71300	31400	52400	46600	66400	36700	45300	29600	32300	42100
812	maf3146	Positive	255	213.5	10.19	Unknown	Unknown	Unknown	maf3146	10900	179000	57482.9	27703.4	48.19	0.443491	maf3146	36400	42000	32300	39000	40800	58400	63200	27300	17000	40400	102000	34200	31600	53500	46700	60200	49900	58300	64500	76600	24400	54500	22500	37100	45300	63600	35400	56700	48500	59200	24800	87900	55700
813	maf2890	Positive	255.2	195.1	6.9	Unknown	Unknown	Unknown	maf2890	21800	122000	40994	12598.2	30.73	0.504276	maf2890	42500	41500	40300	40800	33300	44300	40200	32700	26700	27800	38500	28400	54700	46100	32400	34600	33800	43200	46600	40300	23400	38900	29500	35700	32200	29400	35800	38400	35600	38900	40000	62800	34200
814	maf2205	Positive	256	155.3	1.16	Unknown	Unknown	Unknown	maf2205	8670000	84500000	4.89608e+07	1.02508e+07	20.94	0.714872	maf2205	35000000	45100000	41300000	42200000	43500000	51400000	44000000	46400000	42700000	32400000	28300000	38900000	41700000	43900000	36500000	52500000	49000000	44700000	33000000	55900000	53000000	65800000	44400000	64900000	46200000	46800000	47300000	57800000	47500000	48400000	41800000	31800000	37900000
815	maf1719	Negative	256	195.2	6.32	Unknown	Unknown	Unknown	maf1719	70100	282000	95061.9	25698.6	27.03	0.844844	maf1719	95800	89500	94100	96000	91200	81200	260000	87200	92400	87700	99100	79300	111000	85700	85600	104000	99200	86500	107000	97400	95300	99600	84100	100000	100000	91400	89000	98800	90500	92400	134000	95300	105000
816	maf0476	Negative	256	195.9	0.71	Unknown	Unknown	Unknown	maf0476	14700	151000	68302	24395.9	35.72	0.35511	maf0476	34200	24600	54200	69100	58400	47500	42700	23100	91300	54200	61700	29800	49100	70600	51900	37500	52800	37500	132000	42400	73100	91400	49800	54300	42000	66000	95600	66500	60200	135000	88100	76500	53500
817	maf2209	Positive	256.2	124.1	0.85	Unknown	Unknown	Unknown	maf2209	1660000	21300000	9.65625e+06	3.28626e+06	34.03	0.859481	maf2209	11100000	10300000	7740000	13000000	10100000	13200000	13200000	9840000	7910000	10200000	11600000	11600000	10700000	10600000	6700000	9670000	8220000	12800000	10500000	5040000	7890000	9560000	9060000	12700000	7940000	9230000	14700000	9690000	8620000	11200000	11700000	6530000	7510000
818	maf2213	Positive	257	107	4.33	Unknown	Unknown	Unknown	maf2213	710	314000	24064.5	35497.5	147.51	0.99999	maf2213	3210	24000	6390	4000	3480	4630	17700	25000	67200	34100	40800	5970	9990	37500	15100	15000	5090	79100	4250	30100	7250	7050	99300	22700	10800	2750	95600	21400	6710	47400	36500	8930	4020
819	maf2251	Positive	258	83.9	0.86	Unknown	Unknown	Unknown	maf2251	124000	1290000	531314	216803	40.8	0.685323	maf2251	356000	177000	769000	265000	227000	266000	482000	317000	385000	242000	650000	378000	378000	567000	315000	350000	335000	404000	534000	294000	386000	738000	354000	300000	738000	468000	790000	344000	376000	472000	528000	430000	426000
820	maf2299	Positive	258	83.9	1.61	Unknown	Unknown	Unknown	maf2299	282000	12800000	7.68439e+06	1.76973e+06	23.03	0.619409	maf2299	7350000	7160000	6510000	6440000	7450000	6250000	7790000	7550000	8170000	8790000	7620000	5300000	6110000	5920000	8670000	7990000	7870000	8880000	8320000	9720000	6770000	8830000	8550000	9940000	7010000	5730000	9520000	7330000	9190000	9510000	9050000	6470000	6890000
821	maf3017	Positive	258	150.2	1.28	Unknown	Unknown	Unknown	maf3017	41500	1520000	601048	231006	38.43	0.777096	maf3017	773000	789000	610000	617000	749000	503000	627000	759000	260000	465000	641000	556000	716000	528000	319000	524000	370000	751000	661000	573000	478000	868000	613000	706000	636000	721000	1060000	564000	626000	643000	658000	41500	407000
822	maf1499	Negative	259	136.1	3.82	Unknown	Unknown	Unknown	maf1499	20200	90200	45365.6	13331.5	29.39	0.657208	maf1499	82800	47800	28200	50200	53300	28400	45100	52700	20200	35300	38900	69500	48200	49400	39200	26700	39900	37400	60800	55600	47000	47200	57600	57500	33200	35000	39200	55700	53700	36300	45200	30800	51600
823	maf0771	Negative	259	231	2.3	Unknown	Unknown	Unknown	maf0771	104000	956000	414251	143406	34.62	0.675619	maf0771	545000	239000	205000	376000	338000	401000	286000	382000	520000	438000	424000	387000	232000	500000	550000	558000	363000	611000	201000	439000	119000	287000	284000	244000	296000	254000	535000	682000	361000	412000	365000	434000	287000
824	maf2138	Positive	259.085	127	2.14	Unknown	Unknown	Unknown	maf2138	119000	1140000	688284	141289	20.53	0.655799	maf2138	688000	751000	415000	872000	575000	564000	626000	657000	834000	731000	787000	478000	501000	595000	653000	626000	851000	721000	783000	603000	532000	860000	789000	538000	701000	806000	633000	706000	635000	804000	623000	504000	622000
825	maf2706	Positive	259.1	130	0.89	Unknown	Unknown	Unknown	maf2706	36800	44900000	1.33669e+07	8.29825e+06	62.08	0.44778	maf2706	12100000	9600000	11400000	15300000	7360000	3100000	10500000	1970000	14900000	10800000	14000000	24000000	29300000	21800000	15500000	9520000	8640000	10300000	9090000	12100000	12500000	23900000	6870000	6580000	12300000	17000000	32200000	2090000	15000000	11400000	12800000	12500000	15900000
826	maf0029	Negative	260	111.1	2.86	Unknown	Unknown	Unknown	maf0029	33200	545000	138540	77503.6	55.94	0.99999	maf0029	165000	111000	51500	141000	288000	187000	270000	379000	137000	73300	160000	204000	64800	130000	91100	118000	146000	136000	258000	88800	67400	237000	204000	58400	211000	189000	106000	147000	117000	149000	96600	33700	215000
827	maf1537	Negative	260	116.1	3.09	Unknown	Unknown	Unknown	maf1537	32800	379000	144175	65335	45.32	0.713638	maf1537	70000	93000	60800	66200	75600	61600	93200	62100	114000	221000	188000	88800	72900	145000	126000	154000	76500	131000	103000	127000	71900	118000	69500	166000	109000	119000	185000	108000	111000	150000	102000	75100	169000
828	maf0383	Negative	260	119	1.18	Unknown	Unknown	Unknown	maf0383	452000	2540000	1.18208e+06	351396	29.73	0.784824	maf0383	1400000	849000	870000	995000	1240000	892000	873000	930000	1070000	843000	1460000	874000	604000	853000	851000	1050000	1070000	1050000	714000	1010000	519000	1150000	720000	1200000	1020000	887000	1370000	1520000	1180000	1470000	1310000	1660000	925000
829	maf2484	Positive	260	130.1	0.89	Unknown	Unknown	Unknown	maf2484	5510	3040000	892929	521360	58.39	0.520545	maf2484	684000	672000	967000	922000	411000	200000	491000	160000	807000	620000	1000000	1570000	1600000	1120000	1540000	674000	704000	705000	671000	753000	627000	1790000	315000	611000	836000	1070000	2120000	237000	928000	725000	924000	901000	967000
830	maf3074	Positive	260	141.2	2.39	Unknown	Unknown	Unknown	maf3074	41500	983000	504349	134149	26.6	0.516143	maf3074	264000	570000	322000	527000	498000	462000	417000	405000	233000	523000	263000	379000	528000	364000	296000	376000	550000	363000	625000	661000	644000	715000	342000	456000	560000	626000	444000	298000	749000	553000	449000	358000	492000
831	maf0190	Negative	261	73.9	3.04	Unknown	Unknown	Unknown	maf0190	299000	2860000	957468	338997	35.41	0.689207	maf0190	753000	1160000	648000	803000	859000	422000	979000	1300000	772000	915000	570000	467000	608000	750000	828000	1600000	889000	1500000	738000	1250000	602000	736000	873000	746000	850000	669000	1640000	1480000	869000	1170000	1070000	1920000	688000
832	maf2534	Positive	261	158.3	1.17	Unknown	Unknown	Unknown	maf2534	24300	2030000	514510	410650	79.81	0.746678	maf2534	288000	40500	225000	288000	180000	654000	370000	1040000	798000	136000	295000	146000	142000	280000	381000	313000	346000	130000	56500	193000	224000	193000	310000	235000	669000	106000	304000	342000	118000	247000	459000	617000	258000
833	maf2535	Positive	261	160.3	2.04	Unknown	Unknown	Unknown	maf2535	29500	1390000	703316	170140	24.19	0.699878	maf2535	693000	772000	586000	657000	647000	676000	642000	607000	731000	749000	1100000	643000	617000	773000	590000	621000	646000	1130000	509000	834000	460000	824000	679000	582000	823000	609000	1110000	682000	707000	1050000	837000	698000	668000
834	maf0216	Negative	261	187.1	4.24	Unknown	Unknown	Unknown	maf0216	69800	808000	168553	91615.6	54.35	0.275222	maf0216	286000	240000	184000	104000	108000	115000	181000	171000	199000	130000	182000	99500	165000	135000	145000	169000	198000	172000	239000	225000	153000	116000	163000	149000	109000	104000	197000	221000	141000	228000	248000	128000	149000
835	maf2341	Positive	261	243.6	8.64	Unknown	Unknown	Unknown	maf2341	19700	1030000	194151	126133	64.97	0.417589	maf2341	194000	70100	134000	168000	101000	69500	232000	103000	28500	90800	127000	56200	32800	136000	88100	53100	66100	257000	117000	79300	19700	103000	78600	76200	92800	103000	60800	70600	118000	168000	214000	77500	97100
836	maf2646	Positive	261.1	86.1	2.49	Unknown	Unknown	Unknown	maf2646	43700	3060000	1.10283e+06	525685	47.67	0.739799	maf2646	633000	662000	829000	564000	639000	583000	1050000	611000	2010000	1920000	1230000	591000	772000	1570000	2150000	1460000	1240000	973000	767000	1130000	821000	905000	899000	1480000	1330000	1100000	1440000	948000	1070000	1300000	1030000	1330000	1710000
837	maf0493	Negative	262	73.9	3.04	Unknown	Unknown	Unknown	maf0493	29300	347000	111609	41222.8	36.93	0.769324	maf0493	86900	134000	63500	61400	98000	62600	108000	149000	98200	102000	92300	43400	77800	80200	94000	177000	107000	166000	88000	128000	61700	87300	114000	103000	112000	69400	179000	198000	101000	115000	136000	230000	92600
838	maf0618	Negative	262	95.9	0.85	Unknown	Unknown	Unknown	maf0618	49300	1060000	233655	150298	64.32	0.561561	maf0618	197000	197000	231000	311000	166000	125000	147000	65700	130000	133000	204000	162000	131000	84700	73700	108000	155000	83400	319000	498000	196000	296000	90300	145000	93100	288000	140000	184000	397000	197000	210000	975000	259000
839	maf0396	Negative	262	182.2	2.27	Unknown	Unknown	Unknown	maf0396	144000	1900000	555137	253176	45.61	0.553717	maf0396	693000	620000	335000	595000	326000	223000	324000	480000	372000	551000	380000	470000	394000	390000	425000	244000	518000	538000	535000	357000	285000	226000	733000	521000	513000	402000	1310000	651000	586000	740000	520000	380000	508000
840	maf2412	Positive	262	200.6	4.48	Unknown	Unknown	Unknown	maf2412	180000	5490000	3.12702e+06	630407	20.16	0.501622	maf2412	3100000	3160000	2940000	3180000	3120000	3380000	3500000	3230000	4190000	3430000	2580000	2930000	2880000	3030000	3100000	2790000	3200000	3570000	3320000	3270000	2790000	4160000	3510000	2760000	3270000	2640000	4250000	3120000	2790000	3050000	3010000	2990000	3620000
841	maf2981	Positive	262.1	100.1	2.71	Unknown	Unknown	Unknown	maf2981	36700	472000	209251	68906.2	32.93	0.831055	maf2981	173000	224000	101000	215000	145000	202000	276000	251000	207000	165000	169000	177000	106000	204000	128000	143000	286000	166000	160000	267000	115000	226000	224000	186000	163000	167000	155000	141000	132000	240000	282000	366000	138000
842	maf0585	Negative	262.1	161.1	1.27	Unknown	Unknown	Unknown	maf0585	24800	257000	97086.6	39338.4	40.52	0.880838	maf0585	69600	111000	41800	129000	68400	81200	111000	98000	127000	85200	77500	86500	56700	103000	56300	42200	119000	61100	74700	129000	70100	82700	126000	77400	58200	68800	48300	60900	63400	86900	117000	90500	83700
843	maf3109	Positive	263	105	12.29	Unknown	Unknown	Unknown	maf3109	4120	36800	14988	5660.27	37.77	0.479999	maf3109	4120	14000	11500	15900	11800	12300	12700	14900	8890	15700	9020	10100	8930	13500	17700	9800	11700	12100	11800	10000	10400	11900	11500	10200	19800	14200	10400	13500	11500	13000	13200	26400	12800
844	maf3285	Positive	263	109.2	10.54	Unknown	Unknown	Unknown	maf3285	54200	11400000	764549	965726	126.31	0.779141	maf3285	643000	503000	538000	436000	341000	218000	406000	243000	137000	495000	530000	279000	251000	637000	527000	427000	367000	1350000	592000	345000	141000	487000	350000	485000	488000	637000	609000	686000	524000	574000	523000	820000	482000
845	maf1900	Positive	263	109.3	9.07	Unknown	Unknown	Unknown	maf1900	122000	7030000	2.30778e+06	1.22212e+06	52.96	0.457604	maf1900	1700000	1240000	1550000	1510000	1180000	536000	1800000	836000	359000	1610000	2010000	1080000	1120000	1940000	1730000	1250000	1120000	4750000	2180000	1370000	550000	2730000	1530000	1130000	1350000	2390000	3670000	2280000	1660000	1980000	1770000	650000	2160000
846	maf1830	Negative	263	219	5.13	Unknown	Unknown	Unknown	maf1830	57300	725000	241373	111707	46.28	0.54698	maf1830	291000	600000	266000	295000	383000	185000	253000	217000	296000	373000	347000	409000	291000	237000	235000	274000	385000	210000	725000	230000	256000	305000	348000	149000	258000	201000	392000	225000	87800	157000	316000	336000	397000
847	maf1779	Negative	263.1	145	3.06	Unknown	Unknown	Unknown	maf1779	432	65000	10219.1	7835.86	76.68	0.742695	maf1779	9210	13100	11700	8720	17400	1290	7680	4580	2680	17000	2240	7090	12700	6750	16200	9160	13200	12300	18700	28800	3650	3620	15000	13400	11200	14500	25700	8340	13900	3840	11800	2500	6150
848	maf0363	Negative	264	228	2.14	Unknown	Unknown	Unknown	maf0363	442000	6240000	2.07563e+06	936251	45.11	0.789501	maf0363	1570000	1010000	1320000	1840000	1010000	1680000	2190000	1020000	3560000	3080000	3600000	1480000	1970000	1780000	3060000	2960000	2150000	1120000	1870000	3020000	1860000	3830000	2740000	2450000	2390000	2680000	1390000	1570000	2240000	1970000	2410000	3510000	3730000
849	maf0182	Negative	264.1	84	1.18	Unknown	Unknown	Unknown	maf0182	10400	167000	45684.6	21654.6	47.4	0.796565	maf0182	22200	37300	26300	51600	49100	46500	43000	29900	65400	34700	33600	25900	19400	50100	22500	29400	83000	29500	49000	54100	44400	56600	51000	41800	48000	51600	15900	42900	28700	32100	34100	11600	33700
850	maf1722	Negative	264.1	109	2.15	Unknown	Unknown	Unknown	maf1722	58000	1050000	379611	173839	45.79	0.847249	maf1722	272000	166000	254000	397000	203000	286000	435000	220000	688000	552000	558000	261000	316000	355000	561000	548000	435000	205000	308000	564000	320000	751000	500000	473000	464000	514000	318000	347000	387000	428000	455000	675000	671000
851	maf2254	Positive	265	127.1	1.94	Unknown	Unknown	Unknown	maf2254	3050000	26100000	1.26193e+07	3.87461e+06	30.7	0.835574	maf2254	11400000	12500000	6470000	17600000	12600000	15900000	12900000	18700000	13000000	12200000	10900000	19200000	7000000	13500000	9440000	7470000	18300000	9530000	12700000	19600000	10500000	12200000	18300000	12900000	11400000	11500000	8180000	12100000	8520000	12300000	13200000	17300000	10600000
852	maf2576	Positive	265	135.2	8.79	Unknown	Unknown	Unknown	maf2576	226000	16900000	4.4568e+06	2.53337e+06	56.84	0.673982	maf2576	3260000	1980000	3040000	3690000	2890000	1250000	7390000	1780000	783000	3190000	3730000	2210000	2900000	3980000	3520000	2100000	1970000	6220000	5960000	3020000	954000	5450000	2490000	2580000	2890000	4990000	6610000	4220000	3200000	2380000	2540000	1790000	3510000
853	maf2248	Positive	265	175.4	3.5	Unknown	Unknown	Unknown	maf2248	39400	4570000	1.5323e+06	761527	49.7	0.831584	maf2248	1120000	1580000	1230000	752000	1030000	643000	1380000	1750000	2260000	1660000	1380000	2220000	1300000	1090000	2310000	745000	2360000	289000	751000	1420000	1560000	953000	621000	974000	1250000	995000	876000	770000	1100000	1230000	1370000	3560000	1130000
854	maf3012	Positive	265	187.4	5.14	Unknown	Unknown	Unknown	maf3012	3320	90200	32566.3	14570.5	44.74	0.552542	maf3012	32900	87200	35600	42000	51100	17200	28900	28900	44000	53200	34800	46100	33800	31900	33200	34300	45400	33700	77000	26200	32400	38500	49700	24800	37700	23400	39900	30500	13800	26200	30300	46500	36400
855	maf3070	Positive	265	247.7	9.79	Unknown	Unknown	Unknown	maf3070	144000	8190000	1.47328e+06	862887	58.57	0.403683	maf3070	1330000	739000	1220000	945000	1040000	397000	1550000	705000	541000	970000	1340000	892000	8190000	1290000	970000	684000	810000	2030000	1530000	900000	295000	1500000	791000	999000	1040000	2300000	2120000	1180000	758000	1080000	1260000	302000	1060000
856	maf2735	Positive	265.1	122.1	1.19	Unknown	Unknown	Unknown	maf2735	3650	475000	212715	90000.1	42.31	0.45937	maf2735	324000	312000	100000	233000	145000	132000	185000	227000	202000	321000	322000	157000	167000	251000	278000	212000	123000	359000	195000	399000	141000	246000	217000	237000	188000	253000	305000	149000	263000	334000	294000	136000	257000
857	maf2650	Positive	265.2	247	2.23	Unknown	Unknown	Unknown	maf2650	2200	130000	42634.4	16964	39.79	0.565876	maf2650	36500	24900	20500	77900	36600	35000	22500	56900	21100	74300	88600	57900	40400	48400	82100	30500	28100	54100	49400	23600	32600	46100	56500	18400	36400	29800	31200	35700	39000	46900	51200	19500	21500
858	maf2325	Positive	265.9	225	0.66	Unknown	Unknown	Unknown	maf2325	2520000	74900000	5.04777e+07	8.52113e+06	16.88	0.772349	maf2325	43900000	52700000	37100000	45400000	40400000	36300000	55200000	63900000	43200000	54600000	31600000	43100000	46800000	40200000	59200000	50100000	47900000	58000000	46200000	60100000	44000000	42500000	49000000	45200000	54800000	39300000	44900000	40000000	54300000	41000000	45300000	38600000	42500000
859	maf2378	Positive	266	84.8	1.93	Unknown	Unknown	Unknown	maf2378	391000	3150000	1.5616e+06	479627	30.71	0.876255	maf2378	1530000	1480000	806000	2210000	1600000	2010000	1660000	2440000	1600000	1520000	1400000	2230000	894000	1650000	1180000	874000	2400000	1190000	1500000	2450000	1280000	1420000	2470000	1780000	1610000	1460000	1040000	1440000	1060000	1610000	1660000	2070000	1380000
860	maf2003	Positive	266	122.2	1.18	Unknown	Unknown	Unknown	maf2003	8960	1670000	775615	301445	38.87	0.569076	maf2003	881000	929000	352000	705000	297000	307000	551000	672000	645000	948000	854000	595000	481000	852000	919000	867000	229000	1510000	750000	1210000	532000	660000	575000	958000	756000	629000	1000000	874000	490000	1120000	885000	345000	655000
861	maf0354	Negative	266	134	1.85	Unknown	Unknown	Unknown	maf0354	42600	2190000	237074	174380	73.56	0.5459	maf0354	160000	125000	96200	211000	140000	117000	266000	346000	570000	89000	69000	111000	190000	147000	354000	70100	187000	160000	316000	155000	141000	42600	131000	163000	294000	65200	91200	127000	156000	53900	101000	132000	97400
862	maf0684	Negative	266.097	150	1.69	Unknown	Unknown	Unknown	maf0684	3490	275000	45862.3	31784.5	69.3	0.520981	maf0684	33500	18900	63200	34900	47900	20600	25500	27100	21800	61500	68600	24400	59400	95900	83800	22600	55100	67200	61700	44200	15500	26200	13900	62100	22400	54700	88400	97700	84300	74500	33900	28100	22700
863	maf1701	Negative	267	58.9	1.24	Unknown	Unknown	Unknown	maf1701	30400	39300000	4.74776e+06	6.25975e+06	131.85	0.381883	maf1701	4130000	2610000	3870000	1050000	12500000	968000	16100000	1510000	2600000	8510000	3110000	15200000	773000	4370000	32200000	224000	5440000	7190000	6570000	11600000	527000	3840000	9510000	5560000	154000	69800	1370000	13400000	1900000	2770000	4240000	310000	8800000
864	maf3121	Positive	267	107	11.08	Unknown	Unknown	Unknown	maf3121	17100	689000	168380	81336.8	48.31	0.142107	maf3121	70000	80600	60400	81900	95200	65600	124000	70000	56200	82400	74800	135000	65500	85100	80300	98800	85200	80200	89300	98000	115000	135000	87600	111000	71700	73500	77400	102000	75200	77800	149000	218000	171000
865	maf2260	Positive	267	120.1	2.15	Unknown	Unknown	Unknown	maf2260	216000	12100000	4.63645e+06	2.23357e+06	48.17	0.91321	maf2260	2690000	1720000	4800000	3940000	5130000	2730000	4250000	2230000	5830000	5250000	5290000	2770000	2730000	5320000	3830000	7620000	2920000	6080000	3770000	4750000	2400000	12100000	5890000	5510000	7010000	5430000	4740000	6320000	3420000	3380000	2620000	2200000	6230000
866	maf3062	Positive	267	146.2	1.18	Unknown	Unknown	Unknown	maf3062	1160	373000	157751	57858.9	36.68	0.649667	maf3062	199000	174000	100000	127000	71100	78800	123000	136000	168000	145000	276000	95000	101000	149000	186000	160000	72000	269000	175000	220000	130000	186000	182000	134000	122000	201000	251000	142000	159000	188000	161000	68100	186000
867	maf1451	Negative	267	150.9	1.79	Unknown	Unknown	Unknown	maf1451	62400	769000	262736	123601	47.04	0.936296	maf1451	199000	127000	310000	230000	153000	143000	232000	93100	368000	543000	404000	278000	324000	285000	348000	309000	309000	245000	119000	296000	228000	271000	201000	252000	171000	157000	769000	208000	327000	265000	253000	271000	207000
868	maf3124	Positive	267	251.5	10.79	Unknown	Unknown	Unknown	maf3124	733	70400	8636.03	8930.79	103.41	0.263616	maf3124	8230	16000	13500	21500	28200	18700	2110	28800	1290	18100	22800	9970	11600	7140	16100	22500	19500	20300	5380	5570	28500	15700	13500	16200	5450	17300	59400	15000	15100	10100	17000	6970	10900
869	maf0419	Negative	267.074	252	6.59	Unknown	Unknown	Unknown	maf0419	641	10000	4312.31	1260.39	29.23	0.421137	maf0419	3020	2510	3430	3850	5030	4240	5240	5770	2540	4940	5120	3230	2470	5340	4600	4730	3070	5470	4020	2850	2560	2970	3000	4120	3000	2350	6260	3440	3580	3570	5410	5730	5490
870	maf0164	Negative	267.08	135	1.5	Unknown	Unknown	Unknown	maf0164	73500	4070000	469590	429016	91.36	0.487381	maf0164	500000	284000	324000	193000	189000	198000	479000	909000	462000	229000	422000	832000	179000	709000	571000	294000	212000	1670000	357000	917000	205000	129000	930000	1130000	1700000	166000	1070000	494000	518000	505000	424000	2370000	184000
871	maf1825	Negative	268	147.1	1.94	Unknown	Unknown	Unknown	maf1825	5960	110000	36358	15305.9	42.1	0.975539	maf1825	40400	47300	17200	32600	44000	21400	33800	17600	23900	53800	38600	31200	16700	33700	11400	37100	42900	45200	30700	60400	33500	110000	36400	52500	36000	26500	47300	32200	34000	39000	21500	16400	38600
872	maf3344	Positive	268.097	152	1.73	Unknown	Unknown	Unknown	maf3344	15800	582000	122661	78401.5	63.92	0.49287	maf3344	90800	71900	163000	101000	136000	52900	85000	70400	78900	146000	180000	57700	148000	266000	177000	91300	176000	157000	163000	95500	51400	109000	104000	175000	74700	139000	246000	328000	211000	195000	151000	70300	71200
873	maf2448	Positive	269.2	185.1	9.42	Unknown	Unknown	Unknown	maf2448	5990	2740000	386114	360545	93.38	0.482321	maf2448	98300	78800	100000	153000	58400	85200	336000	262000	9670	829000	216000	52300	53700	722000	332000	242000	118000	467000	343000	450000	78700	455000	188000	821000	723000	421000	157000	510000	543000	641000	405000	34300	157000
874	maf2765	Positive	269.2	251.1	7.4	Unknown	Unknown	Unknown	maf2765	1850	2690000	106154	311977	293.89	0.70178	maf2765	264000	140000	35200	24700	21500	21500	28100	29800	25600	180000	20500	30100	13800	363000	49400	18400	17300	263000	60500	83200	7140	145000	35100	50700	57000	44400	315000	1010000	92500	95000	18400	23400	144000
875	maf0402	Negative	269.2	253.1	8.1	Unknown	Unknown	Unknown	maf0402	256	489000	67448.9	73962.2	109.66	0.720853	maf0402	5990	11100	24900	18800	34400	9820	43000	31300	2150	93600	84400	15500	15100	124000	152000	43800	32000	63600	67500	74400	16000	171000	52200	291000	80800	304000	64100	222000	157000	171000	55300	3660	17200
876	maf1510	Negative	270	154	0.83	Unknown	Unknown	Unknown	maf1510	586000	7950000	2.89373e+06	1.31558e+06	45.46	0.361279	maf1510	1760000	2030000	3230000	2550000	2730000	2510000	1950000	1360000	3920000	1900000	4260000	1990000	2350000	2380000	1300000	4750000	2660000	1150000	4790000	2390000	3050000	4020000	1300000	3050000	2260000	5840000	2900000	4040000	2640000	1940000	2710000	1570000	1910000
877	maf0939	Negative	270	209.2	6.84	Unknown	Unknown	Unknown	maf0939	937000	1470000	1.10049e+06	59104.1	5.37	0.39	maf0939	1070000	1140000	1070000	1110000	1140000	1050000	1470000	1110000	1170000	1100000	1160000	1200000	1160000	1100000	1060000	1320000	1100000	1140000	1100000	1110000	1050000	1140000	1080000	1160000	1100000	1020000	1120000	1160000	1060000	1090000	1170000	1070000	1210000
878	maf0506	Negative	270.2	253.2	6.84	Unknown	Unknown	Unknown	maf0506	501000	743000	572592	32810.5	5.73	0.525602	maf0506	584000	579000	569000	582000	594000	514000	743000	586000	623000	563000	602000	627000	610000	546000	536000	651000	593000	568000	576000	608000	549000	523000	567000	559000	572000	508000	575000	585000	567000	565000	576000	578000	626000
879	maf3208	Positive	271	121.1	9.43	Unknown	Unknown	Unknown	maf3208	1670	74500	10065.9	10154	100.87	0.117076	maf3208	12600	13500	10800	11500	14200	10800	3910	37000	5820	29100	9320	5130	9860	13600	11100	15500	12400	17900	19300	11300	28900	7150	9410	7100	16300	18900	52000	11600	14200	7180	15300	6960	13500
880	maf2188	Positive	271	149	3.4	Unknown	Unknown	Unknown	maf2188	62100	3210000	967107	466123	48.2	0.893907	maf2188	365000	524000	389000	977000	948000	1310000	1050000	1380000	1040000	911000	887000	667000	272000	853000	1450000	829000	998000	996000	404000	667000	271000	336000	994000	625000	1020000	556000	1910000	1910000	759000	1160000	961000	882000	577000
881	maf0338	Negative	271	166.9	0.84	Unknown	Unknown	Unknown	maf0338	16700	270000	85482.9	43594.3	51	0.506713	maf0338	62400	35100	104000	78500	61000	96400	103000	37900	81300	55700	134000	52500	40400	37200	47500	74700	108000	29500	72500	147000	71400	95200	97000	106000	77400	87100	60600	175000	76600	69500	172000	159000	92300
882	maf0794	Negative	271	191	3.56	Unknown	Unknown	Unknown	maf0794	55800	2920000	573081	456956	79.74	0.706046	maf0794	1240000	422000	772000	236000	313000	90000	309000	461000	618000	385000	781000	584000	74600	209000	583000	518000	400000	452000	608000	555000	128000	744000	854000	682000	347000	302000	1740000	2030000	1330000	755000	324000	385000	447000
883	maf2925	Positive	271	244.6	1.94	Unknown	Unknown	Unknown	maf2925	71600	691000	299937	122334	40.79	0.747419	maf2925	114000	200000	88800	286000	153000	174000	186000	220000	204000	191000	124000	170000	80200	155000	121000	96600	249000	114000	109000	246000	101000	124000	183000	133000	133000	105000	71600	135000	178000	194000	272000	581000	187000
884	maf2477	Positive	271.1	137.1	3.13	Unknown	Unknown	Unknown	maf2477	7190	2030000	291786	368227	126.2	0.966882	maf2477	64100	71100	39800	741000	99100	61100	67600	1170000	66100	57700	68200	39300	836000	69400	922000	68600	55500	96200	57900	74900	35200	2030000	519000	65900	619000	36600	109000	75300	1030000	103000	89400	16600	51400
885	maf2661	Positive	271.1	147.2	8.24	Unknown	Unknown	Unknown	maf2661	565	52700	9540.32	7582.04	79.47	0.475335	maf2661	1450	7840	5450	6210	4700	7780	1210	7710	4150	5850	12300	565	1520	10900	9620	3360	2610	18600	6920	6520	1460	23300	1420	26300	5350	24600	8570	23200	13800	22400	4720	2440	3510
886	maf2530	Positive	271.1	197	8.22	Unknown	Unknown	Unknown	maf2530	1110	38100	6813.98	5968.15	87.59	0.689567	maf2530	2170	3110	2030	3400	4120	2700	4630	3930	3100	7290	6870	2110	2650	15500	16200	3530	5650	6080	8030	9710	2530	16200	3330	20600	9450	23000	5660	30800	17100	15600	5980	1760	3320
887	maf2967	Positive	271.3	136.1	1.09	Unknown	Unknown	Unknown	maf2967	736	34700	14999.3	7487.46	49.92	0.228455	maf2967	15200	27300	17500	17300	13700	15000	12400	14600	21500	20400	13400	16800	13100	15600	18000	19100	9090	28700	20500	9480	9710	18100	14300	12000	30000	11900	32500	13900	11500	22400	10100	21000	9530
888	maf0538	Negative	271.3	225.2	10.67	Unknown	Unknown	Unknown	maf0538	293000	3760000	790381	465824	58.94	0.413271	maf0538	661000	680000	864000	668000	336000	293000	639000	455000	547000	446000	412000	368000	479000	415000	674000	342000	577000	591000	2290000	452000	349000	573000	613000	421000	530000	391000	569000	801000	484000	564000	763000	864000	784000
889	maf0058	Negative	272	143	1.9	Unknown	Unknown	Unknown	maf0058	74200	866000	327348	148293	45.3	0.496652	maf0058	221000	169000	188000	331000	338000	260000	305000	242000	404000	250000	182000	177000	118000	289000	180000	222000	629000	130000	176000	185000	287000	308000	230000	236000	321000	200000	148000	246000	109000	232000	211000	266000	296000
890	maf0336	Negative	272	143.1	0.84	Unknown	Unknown	Unknown	maf0336	886000	19400000	4.46379e+06	2.5915e+06	58.06	0.735783	maf0336	4020000	3000000	2570000	3670000	3170000	2060000	2600000	1850000	2380000	4430000	5440000	5500000	5380000	4830000	4520000	6160000	2790000	4940000	9610000	6780000	5680000	6010000	4580000	7010000	3300000	10100000	5170000	4940000	4900000	3010000	2660000	17000000	10200000
891	maf0376	Negative	272	226.2	10.67	Unknown	Unknown	Unknown	maf0376	32400	533000	109204	63615.9	58.25	0.433762	maf0376	94900	86800	112000	85300	44500	39000	77600	51500	61900	51800	51800	41800	53500	49400	81100	45300	74300	65800	310000	47700	44300	73300	77400	57200	68600	52800	78900	112000	66800	75500	100000	136000	111000
892	maf1169	Negative	272.1	98	2.17	Unknown	Unknown	Unknown	maf1169	9560	56100	28155.7	7928.34	28.16	0.380679	maf1169	23900	33300	17100	24500	36600	26400	25500	30700	18000	32700	43600	19000	44500	26200	48800	34600	25200	29200	22000	28200	30700	42700	32700	28600	26000	32400	18700	34500	24500	27100	30600	25700	38600
893	maf2263	Positive	272.3	254.2	6.46	Unknown	Unknown	Unknown	maf2263	222000	7450000	5.10997e+06	725210	14.19	0.734801	maf2263	4970000	5660000	4890000	5300000	5540000	6060000	3470000	3570000	5480000	5850000	5830000	4140000	4710000	3920000	3810000	4620000	4910000	4250000	5260000	5210000	4620000	6510000	5800000	5120000	5780000	4660000	7240000	4910000	5050000	5340000	4670000	4700000	5790000
894	maf1458	Negative	273	136.1	4.1	Unknown	Unknown	Unknown	maf1458	13700	141000	56125.4	20794.6	37.05	0.832067	maf1458	67400	42200	25700	50500	25900	30600	56600	77400	61000	59600	93400	78600	34200	66800	69600	73100	36800	61800	40800	54400	32300	68400	70000	53400	64200	31600	73100	68900	56700	102000	73600	119000	73700
895	maf3191	Positive	273	187.4	8.26	Unknown	Unknown	Unknown	maf3191	5070	2490000	226698	268307	118.35	0.643509	maf3191	175000	101000	112000	297000	117000	59400	54000	20900	9450	152000	217000	20300	19500	316000	248000	259000	38700	544000	92500	236000	17500	134000	272000	225000	346000	338000	104000	812000	143000	405000	142000	490000	31400
896	maf3175	Positive	273	213.4	0.69	Unknown	Unknown	Unknown	maf3175	130000	6270000	1.52808e+06	975841	63.86	0.610842	maf3175	1490000	169000	2850000	580000	344000	1670000	1170000	1340000	1400000	642000	2090000	429000	364000	922000	612000	566000	994000	867000	524000	689000	958000	1680000	1730000	324000	1490000	769000	437000	3760000	758000	1090000	1390000	1390000	889000
897	maf1308	Negative	273	229	3.47	Unknown	Unknown	Unknown	maf1308	12800	278000	75875.9	39561.8	52.14	0.654924	maf1308	60700	64500	67000	58400	71800	105000	63200	120000	65400	84000	72200	56300	35700	105000	144000	103000	138000	119000	40100	98700	52000	43400	92900	106000	66800	23900	107000	124000	52000	46400	79900	86500	94300
898	maf3333	Positive	273.069	153	5.68	Unknown	Unknown	Unknown	maf3333	6040	519000	46444	48716.4	104.89	0.630635	maf3333	67700	20900	42200	33900	51400	53000	31500	27800	44200	20600	29500	19800	16900	40300	23500	129000	28100	369000	18900	33700	22800	23600	51100	23200	41600	33800	115000	35600	24700	55900	78500	88000	62400
899	maf3254	Positive	273.1	136.9	5.3	Unknown	Unknown	Unknown	maf3254	542	115000	16213.2	14381	88.7	0.701496	maf3254	95600	10300	19600	9230	16800	33800	8890	31900	21000	5570	21800	15400	5920	15100	5790	9490	12400	13700	10100	7020	2740	4920	8750	7570	5370	7200	11400	21600	10600	11200	8600	30900	11700
900	maf1269	Negative	274	130	3.73	Unknown	Unknown	Unknown	maf1269	11100	194000	63123.7	32258.2	51.1	0.724141	maf1269	19600	49700	21400	24300	25300	23200	53800	27700	65500	108000	119000	41300	61500	95700	39800	73100	72400	44200	40800	64200	41600	57800	42400	69100	43500	55900	109000	46800	47400	89700	48700	39800	65700
901	maf0427	Negative	274	161.8	1.14	Unknown	Unknown	Unknown	maf0427	3130	117000	57658	22740.7	39.44	0.445242	maf0427	54900	47400	42400	79000	63800	65600	58500	54500	45200	71200	24900	30300	80200	47100	82700	76100	64300	37300	18600	25700	75700	39900	55200	50800	58400	42000	48700	26500	40500	47700	64000	11400	13700
902	maf0003	Negative	274	212.1	0.9	Unknown	Unknown	Unknown	maf0003	328000	12800000	4.26638e+06	1.83037e+06	42.9	0.979679	maf0003	4090000	5980000	3190000	4240000	3660000	2190000	4780000	3960000	2140000	4190000	4920000	3360000	4450000	4330000	2240000	3320000	3440000	3730000	5310000	5050000	3760000	7070000	4070000	5890000	4470000	4380000	8230000	3680000	3870000	4400000	4280000	970000	4320000
903	maf0827	Negative	274.1	97.1	2.33	Unknown	Unknown	Unknown	maf0827	7660	1370000	304402	227145	74.62	0.886427	maf0827	99300	85700	45800	85000	496000	496000	277000	553000	484000	241000	364000	277000	196000	795000	191000	170000	249000	235000	164000	219000	119000	250000	392000	487000	380000	250000	153000	554000	592000	433000	184000	550000	354000
904	maf0581	Negative	275	132.1	0.75	Unknown	Unknown	Unknown	maf0581	24000	1220000	282596	162253	57.42	0.447968	maf0581	216000	54700	403000	273000	67300	131000	171000	150000	396000	186000	251000	281000	113000	254000	183000	327000	237000	77100	449000	244000	221000	346000	190000	246000	354000	396000	201000	137000	390000	203000	292000	616000	414000
905	maf0421	Negative	275	257	0.75	Unknown	Unknown	Unknown	maf0421	14900	861000	227346	118380	52.07	0.549053	maf0421	208000	143000	318000	112000	240000	133000	105000	107000	238000	94200	258000	75500	184000	199000	72400	164000	359000	143000	607000	269000	195000	451000	194000	207000	168000	262000	218000	113000	310000	153000	167000	290000	153000
906	maf2536	Positive	275.1	213.2	6.24	Unknown	Unknown	Unknown	maf2536	87800	2620000	1.3261e+06	390625	29.46	0.418195	maf2536	960000	911000	1030000	1070000	854000	916000	813000	915000	808000	1050000	1070000	996000	905000	993000	900000	952000	1280000	1010000	1140000	1190000	810000	1090000	1110000	1050000	1060000	928000	985000	727000	1210000	984000	1360000	1260000	907000
907	maf0321	Negative	276.1	161.1	1.81	Unknown	Unknown	Unknown	maf0321	10800	90500	34868.9	13713	39.33	0.601935	maf0321	32500	42100	27900	32400	27200	25100	53000	26900	48000	23300	40300	22800	18700	26000	29100	14800	38100	27000	18000	41100	21500	29700	36700	23900	20800	16600	26000	19800	19500	31000	34800	40100	25300
908	maf2720	Positive	277	157.2	5.98	Unknown	Unknown	Unknown	maf2720	319000	5990000	1.19044e+06	503670	42.31	0.713549	maf2720	917000	619000	1500000	1430000	928000	831000	1060000	989000	1520000	1500000	1270000	1140000	937000	1200000	1100000	1090000	842000	1260000	1040000	1780000	987000	1010000	1020000	1180000	1230000	1410000	1940000	1300000	1210000	1590000	1200000	2990000	1010000
909	maf2603	Positive	277	221.5	8.95	Unknown	Unknown	Unknown	maf2603	44600	485000	118859	71940.6	60.53	0.642035	maf2603	218000	80400	110000	75300	94000	134000	283000	121000	112000	112000	74800	102000	113000	102000	58900	101000	90300	94000	48300	91600	78100	72000	74000	70300	123000	83800	162000	64000	149000	71400	305000	107000	78800
910	maf2453	Positive	277	235.6	7.25	Unknown	Unknown	Unknown	maf2453	360000	845000	569823	78510.9	13.78	0.168837	maf2453	570000	593000	527000	538000	552000	638000	483000	585000	553000	549000	484000	562000	530000	541000	503000	503000	458000	653000	570000	476000	459000	583000	526000	464000	550000	510000	636000	487000	667000	561000	575000	659000	569000
911	maf1681	Negative	277.13	146	2.76	Unknown	Unknown	Unknown	maf1681	12500	13100000	438124	1.35994e+06	310.4	0.673495	maf1681	58900	61100	1110000	36000	1290000	89800	76800	58000	47500	76900	156000	334000	85000	229000	63500	132000	349000	148000	63200	3220000	118000	67000	78600	166000	82100	102000	239000	236000	335000	95500	110000	4940000	62500
912	maf0428	Negative	278	132	2.9	Unknown	Unknown	Unknown	maf0428	128000	1390000	540181	239397	44.32	0.854232	maf0428	407000	1240000	428000	647000	557000	236000	319000	541000	194000	525000	464000	671000	411000	388000	323000	626000	713000	519000	740000	669000	678000	399000	890000	478000	457000	883000	1090000	150000	535000	538000	396000	1240000	406000
913	maf1915	Positive	278	166	1.99	Unknown	Unknown	Unknown	maf1915	145000	16700000	5.50948e+06	2.69335e+06	48.89	0.818118	maf1915	3090000	5790000	1950000	8750000	5300000	7610000	4940000	4530000	9230000	5130000	2540000	5600000	3240000	4000000	4320000	2340000	7570000	2050000	1790000	5320000	1980000	2760000	4960000	2640000	2710000	2170000	1540000	1780000	1630000	6250000	9500000	3460000	3370000
914	maf0895	Negative	278.1	242	2.14	Unknown	Unknown	Unknown	maf0895	460000	1090000	785565	110247	14.03	0.246396	maf0895	779000	830000	820000	788000	694000	620000	903000	718000	798000	786000	837000	864000	768000	765000	918000	690000	772000	669000	899000	705000	838000	924000	786000	702000	759000	735000	700000	983000	748000	893000	775000	811000	788000
915	maf2160	Positive	278.2	261.2	9.8	Unknown	Unknown	Unknown	maf2160	1660	125000	32516.8	19908.6	61.23	0.37919	maf2160	69700	14100	29700	36300	40200	33700	67300	12700	46400	24300	23800	19500	20700	5910	28100	24300	35300	48000	21900	25700	13500	9560	33200	51900	44200	8070	31400	41600	42900	49900	58300	11000	27500
916	maf1834	Negative	279	163	3.65	Unknown	Unknown	Unknown	maf1834	72100	6110000	1.41383e+06	992337	70.19	0.919537	maf1834	2230000	3440000	543000	1750000	1680000	138000	334000	861000	1470000	1300000	3130000	1400000	1140000	721000	155000	2470000	2140000	1300000	1110000	2120000	674000	210000	1310000	1000000	693000	1550000	2770000	325000	2830000	2130000	510000	1660000	286000
917	maf2971	Positive	279.2	149.4	9.74	Unknown	Unknown	Unknown	maf2971	8640000	47900000	1.79617e+07	4.57767e+06	25.49	0.488514	maf2971	13600000	14200000	18400000	15700000	14400000	24600000	15000000	18000000	12300000	15700000	16800000	14200000	26700000	13200000	15300000	18900000	13700000	16700000	20800000	18500000	25400000	15400000	15300000	14000000	18800000	14300000	18600000	13400000	20700000	14100000	19200000	24100000	13100000
918	maf2230	Positive	280	150.2	9.74	Unknown	Unknown	Unknown	maf2230	1400000	7680000	2.75435e+06	838493	30.44	0.417152	maf2230	1840000	1920000	2710000	2090000	1750000	4470000	2150000	2320000	1570000	2220000	2360000	1650000	3130000	1470000	1850000	2700000	1570000	1970000	2280000	2180000	3490000	2270000	1950000	1980000	2350000	1940000	2300000	1460000	2900000	2130000	4220000	4520000	1690000
919	maf1353	Negative	280	151	1.2	Unknown	Unknown	Unknown	maf1353	17700	12200000	185753	862601	464.38	0.99999	maf1353	41200	79900	46600	100000	137000	57800	157000	61400	70800	63900	56700	92700	121000	61100	86700	55900	45000	120000	165000	158000	70300	89900	65700	84300	71600	118000	377000	72200	86800	118000	157000	1770000	80500
920	maf2131	Positive	280	198.4	2.62	Unknown	Unknown	Unknown	maf2131	862	134000	58769.4	23934.6	40.73	0.586386	maf2131	77800	51200	47100	87100	51500	87800	50000	40500	54500	49500	76200	35600	55000	37500	38300	59200	43300	32500	71000	48500	36400	49400	66500	36500	50900	82100	44200	34300	27600	55900	48500	85500	83100
921	maf2253	Positive	280	263.7	10.43	Unknown	Unknown	Unknown	maf2253	47400	1350000	298995	188929	63.19	0.285515	maf2253	310000	236000	314000	373000	462000	487000	888000	284000	162000	236000	281000	182000	179000	340000	190000	81200	309000	86600	325000	348000	88700	233000	252000	171000	449000	140000	436000	47400	385000	496000	633000	316000	225000
922	maf1676	Negative	280.1	244	3.61	Unknown	Unknown	Unknown	maf1676	365000	9820000	2.58977e+06	1.35188e+06	52.2	0.393915	maf1676	1790000	1440000	1950000	2220000	1020000	1430000	2410000	913000	3290000	4930000	3160000	1270000	3130000	2270000	3550000	4420000	4150000	3050000	2220000	2960000	2740000	4460000	3370000	2770000	3130000	3910000	2550000	1290000	1730000	2450000	3390000	3110000	5960000
923	maf0554	Negative	281	171.1	4	Unknown	Unknown	Unknown	maf0554	46500	915000	232785	145090	62.33	0.755197	maf0554	152000	185000	123000	134000	121000	161000	240000	664000	402000	235000	164000	172000	160000	164000	398000	172000	477000	46500	117000	240000	263000	187000	72100	185000	122000	102000	61300	125000	67700	114000	180000	436000	153000
924	maf2381	Positive	281	211.5	8.96	Unknown	Unknown	Unknown	maf2381	448	72200	8584.7	9988.4	116.35	0.608571	maf2381	11300	24600	1080	41500	7280	5310	1880	6060	1600	6470	18100	5610	2600	8290	5590	9830	1930	47000	23900	4270	2570	2720	1420	9310	4330	8410	8100	7410	10500	5730	5280	3850	9510
925	maf2602	Positive	281	249.5	9.73	Unknown	Unknown	Unknown	maf2602	18300	497000	94204.7	69262.9	73.52	0.306958	maf2602	96400	128000	116000	120000	185000	170000	59000	279000	77200	156000	184000	71400	98600	96500	151000	211000	155000	153000	71700	63500	226000	130000	151000	119000	96000	150000	497000	131000	132000	63800	116000	79600	203000
926	maf2187	Positive	281	265.5	8.47	Unknown	Unknown	Unknown	maf2187	45400	871000	168815	118648	70.28	0.261811	maf2187	180000	261000	227000	292000	274000	366000	147000	574000	110000	352000	338000	173000	197000	174000	223000	359000	245000	225000	205000	211000	368000	234000	300000	160000	186000	301000	841000	248000	236000	169000	308000	94400	266000
927	maf2370	Positive	281	265.5	10.78	Unknown	Unknown	Unknown	maf2370	20000	2770000	272265	374442	137.53	0.521297	maf2370	262000	600000	596000	548000	984000	934000	63400	1200000	68600	573000	881000	186000	386000	295000	737000	986000	776000	624000	167000	169000	706000	573000	664000	279000	244000	689000	2770000	516000	710000	279000	469000	94100	803000
928	maf0074	Negative	281.1	89	1.17	Unknown	Unknown	Unknown	maf0074	47600	970000	282819	177846	62.88	0.829011	maf0074	531000	148000	417000	265000	283000	322000	616000	169000	140000	255000	711000	193000	231000	391000	213000	223000	365000	217000	306000	542000	178000	462000	395000	246000	517000	299000	490000	951000	332000	847000	884000	243000	545000
929	maf1254	Negative	282	149.9	1.54	Unknown	Unknown	Unknown	maf1254	734000	8440000	3.10075e+06	1.34798e+06	43.47	0.445436	maf1254	2950000	2460000	1480000	2360000	2950000	3720000	4280000	7410000	6240000	3540000	1330000	3320000	2950000	1750000	3850000	3430000	2290000	2030000	1770000	2640000	6790000	3570000	2670000	2860000	2690000	931000	4180000	2610000	2680000	1900000	3770000	865000	2620000
930	maf1801	Negative	282	172.1	4	Unknown	Unknown	Unknown	maf1801	2470	166000	36868.7	23551.7	63.88	0.738106	maf1801	27700	31900	20700	22700	20700	21000	35500	88400	68100	37600	31100	28600	19000	23900	61900	23700	74600	8270	18200	30200	49900	30400	13400	27000	17700	16900	16600	21200	13800	14800	27000	64500	27000
931	maf0758	Negative	282	238.1	2.73	Unknown	Unknown	Unknown	maf0758	7590	657000	130410	82919.7	63.58	0.836019	maf0758	82200	55400	435000	218000	150000	58700	80000	39100	139000	48000	180000	53400	118000	162000	137000	205000	47500	156000	111000	168000	174000	97000	63200	152000	99000	222000	183000	64200	185000	138000	104000	657000	327000
932	maf0990	Negative	282.1	59	1.89	Unknown	Unknown	Unknown	maf0990	38000	8620000	879026	1.11096e+06	126.39	0.634586	maf0990	88500	530000	214000	444000	919000	148000	326000	268000	1030000	329000	144000	745000	102000	714000	1220000	50900	1650000	215000	1400000	1350000	267000	887000	407000	346000	467000	962000	69300	309000	123000	540000	537000	1410000	693000
933	maf2460	Positive	282.1	120.1	3.64	Unknown	Unknown	Unknown	maf2460	141000	13200000	4.17767e+06	2.17055e+06	51.96	0.401128	maf2460	2840000	2700000	3020000	3920000	1670000	2750000	3590000	1440000	4780000	7600000	4890000	1990000	3820000	3930000	4290000	8520000	5600000	5060000	4220000	4860000	4720000	6900000	5230000	4390000	6020000	7390000	3390000	2010000	3000000	3650000	4610000	4360000	8130000
934	maf0822	Negative	282.1	133	1.55	Unknown	Unknown	Unknown	maf0822	4120	2720000	1.03343e+06	469483	45.43	0.402807	maf0822	1120000	851000	514000	643000	1050000	1370000	1330000	2600000	1800000	903000	370000	1060000	753000	507000	891000	987000	636000	632000	423000	706000	2170000	1000000	809000	845000	929000	253000	1250000	1010000	995000	558000	1320000	263000	901000
935	maf3205	Positive	282.1	149.6	2.35	Unknown	Unknown	Unknown	maf3205	1620	96500	35870.8	16408.3	45.74	0.473671	maf3205	46300	37000	22400	40200	26400	30700	55100	40700	51100	13700	9630	17700	51300	32400	41100	13800	20400	14700	35700	46700	17600	23000	32600	27100	44300	22200	13500	21900	28200	13800	37600	19600	35300
936	maf1689	Negative	283	134	1.54	Unknown	Unknown	Unknown	maf1689	13600	221000	69549.2	32029.4	46.05	0.377685	maf1689	61500	59600	29500	50800	80300	105000	92500	164000	124000	64800	31000	82900	66000	45800	78600	91600	46700	40300	22200	55400	152000	68300	55300	56900	61600	17200	70600	63400	51600	42900	63800	21300	50300
937	maf1229	Negative	283	151	1.76	Unknown	Unknown	Unknown	maf1229	89200	638000	244977	97762.7	39.91	0.690073	maf1229	126000	262000	189000	266000	137000	109000	232000	257000	202000	253000	233000	174000	287000	159000	205000	237000	157000	376000	197000	196000	201000	232000	208000	220000	354000	102000	600000	159000	174000	228000	287000	284000	174000
938	maf1589	Negative	283	241.1	4.46	Unknown	Unknown	Unknown	maf1589	55100	5770000	1.12093e+06	933686	83.3	0.959931	maf1589	374000	740000	901000	787000	2370000	1070000	844000	2040000	970000	667000	2590000	1000000	483000	1880000	620000	1240000	228000	1260000	274000	362000	112000	725000	535000	198000	611000	260000	885000	303000	932000	1800000	3830000	2080000	358000
939	maf0283	Negative	283	268	6.03	Unknown	Unknown	Unknown	maf0283	9680	17500000	2.83243e+06	3.04955e+06	107.67	0.757407	maf0283	293000	344000	1360000	2340000	1590000	589000	2310000	1370000	84800	5540000	8060000	1040000	893000	5720000	7920000	994000	1460000	4040000	3390000	2500000	484000	9390000	870000	14500000	2590000	6140000	1850000	2470000	6860000	11300000	4490000	210000	866000
940	maf1131	Negative	283.069	268	7.26	Unknown	Unknown	Unknown	maf1131	4790	7710000	615312	748666	121.67	0.813341	maf1131	94900	64900	82400	785000	355000	188000	1740000	153000	11400	526000	2860000	36200	183000	582000	1480000	222000	139000	417000	523000	927000	110000	1150000	1630000	1740000	1480000	1300000	542000	52500	1500000	2320000	933000	32600	200000
941	maf1310	Negative	284	131.9	3.03	Unknown	Unknown	Unknown	maf1310	187000	7490000	2.22275e+06	1.27224e+06	57.24	0.650355	maf1310	1050000	1730000	1130000	777000	2470000	1290000	2660000	2250000	1530000	2230000	1340000	2500000	1370000	1450000	1230000	1790000	3390000	3700000	1420000	2590000	774000	1810000	3850000	2700000	4350000	1660000	1660000	1440000	2230000	2460000	2900000	3660000	2480000
942	maf1768	Negative	284	132	2.71	Unknown	Unknown	Unknown	maf1768	39100	3890000	1.04612e+06	745362	71.25	0.797219	maf1768	207000	539000	141000	285000	1060000	2280000	1400000	1570000	563000	799000	353000	2210000	255000	658000	280000	639000	2470000	951000	570000	1770000	302000	1170000	1290000	949000	1790000	910000	103000	858000	1140000	473000	1330000	2110000	1220000
943	maf2682	Positive	284	168	1.97	Unknown	Unknown	Unknown	maf2682	4710	109000	58338.5	19776.5	33.9	0.279332	maf2682	58800	65500	54900	75000	57400	71400	65700	53500	54800	55100	59300	60900	40700	57700	59800	40600	59800	45700	72300	75900	42300	46200	43300	58000	60900	42400	34300	64000	85400	59200	66800	35500	49000
944	maf0698	Negative	284	242.1	4.46	Unknown	Unknown	Unknown	maf0698	4720	929000	143199	124696	87.08	0.961279	maf0698	69600	124000	124000	111000	325000	170000	84300	203000	123000	67100	279000	159000	56400	161000	66900	133000	30100	120000	41100	58900	13900	82600	87100	33200	91800	29100	122000	29600	147000	238000	565000	294000	33200
945	maf1775	Negative	284	269.2	6.03	Unknown	Unknown	Unknown	maf1775	1080	3100000	477396	520112	108.95	0.748116	maf1775	47800	53700	239000	418000	288000	71900	388000	234000	13800	906000	1350000	171000	153000	942000	1340000	162000	267000	684000	552000	417000	83300	1520000	149000	2370000	450000	1060000	302000	440000	1220000	1960000	773000	40600	145000
946	maf0152	Negative	284.1	104	0.76	Unknown	Unknown	Unknown	maf0152	246000	15600000	1.75218e+06	1.41925e+06	81	0.466199	maf0152	546000	520000	899000	2320000	542000	246000	1450000	325000	824000	3290000	480000	319000	1830000	686000	1460000	2290000	1410000	1400000	1840000	3480000	809000	1050000	1640000	2300000	1320000	1520000	1170000	516000	2810000	1010000	2340000	15600000	1850000
947	maf2405	Positive	284.1	152.1	1.59	Unknown	Unknown	Unknown	maf2405	50200	3790000	1.18539e+06	507323	42.8	0.538875	maf2405	1030000	1030000	468000	1060000	1030000	1370000	1370000	2380000	1970000	1270000	413000	961000	1020000	740000	1370000	1270000	898000	739000	615000	1030000	2270000	1230000	1090000	1010000	1060000	361000	1520000	1000000	926000	620000	1560000	381000	824000
948	maf2226	Positive	284.1	267.1	0.64	Unknown	Unknown	Unknown	maf2226	100	119000	50951.2	20242.1	39.73	0.311089	maf2226	23600	44700	27400	65400	16300	16400	68300	63700	41300	96900	21500	30600	36400	23300	54100	48200	38800	74600	37900	53000	36600	22900	86500	59300	73400	35900	34300	33400	67000	43300	91400	57700	66500
949	maf2342	Positive	285	121.1	9.76	Unknown	Unknown	Unknown	maf2342	3250000	112000000	2.7824e+07	2.76394e+07	99.34	0.521668	maf2342	6330000	8050000	5290000	6240000	7420000	6720000	5820000	5540000	4800000	6890000	5550000	6130000	5060000	6340000	4760000	6890000	5510000	7360000	5620000	5570000	5570000	5990000	6670000	4510000	6480000	5830000	5410000	4070000	8580000	6300000	7530000	24400000	6730000
950	maf2616	Positive	285	267.5	0.64	Unknown	Unknown	Unknown	maf2616	228000	7790000	4.7317e+06	986768	20.85	0.489333	maf2616	4230000	4200000	3360000	3700000	3450000	2980000	4650000	5390000	3640000	3630000	2270000	4350000	5230000	3090000	5050000	4380000	4460000	4290000	4980000	5340000	3390000	3470000	3690000	3550000	4720000	3840000	3450000	3270000	4020000	3750000	4010000	5580000	3730000
951	maf2927	Positive	285.1	168.1	3.25	Unknown	Unknown	Unknown	maf2927	94700	6730000	3.01558e+06	885264	29.36	0.790034	maf2927	2890000	2640000	1720000	3480000	2510000	2540000	2140000	3160000	1770000	3120000	3560000	1960000	2480000	3150000	4360000	2910000	2840000	3520000	3580000	3310000	1300000	2800000	2820000	2390000	3040000	4400000	5400000	4350000	3660000	4910000	4030000	4800000	3180000
952	maf1888	Positive	286	124	1.98	Unknown	Unknown	Unknown	maf1888	16700	7310000	478928	725692	151.52	0.99999	maf1888	459000	176000	429000	558000	164000	304000	405000	426000	1140000	483000	1150000	1050000	750000	126000	211000	190000	462000	141000	226000	2180000	162000	59000	209000	534000	133000	477000	224000	146000	193000	245000	702000	5910000	402000
953	maf1469	Negative	286	172.1	7.38	Unknown	Unknown	Unknown	maf1469	613	3600000	105830	361408	341.5	0.74186	maf1469	369000	139000	14500	19300	20400	3700	12100	17800	3690	208000	11900	3380	2890	417000	26100	17300	2560	402000	41400	100000	1170	178000	14000	27300	25500	30900	349000	1320000	129000	74300	23900	6160	160000
954	maf3196	Positive	286.1	171.2	7.4	Unknown	Unknown	Unknown	maf3196	297	185000	6858.03	19419.5	283.16	0.624827	maf3196	10500	7250	2430	2760	1600	1300	2920	1800	982	12300	1500	1020	1700	21200	1090	2170	1160	16600	4620	1020	2540	9280	1930	2510	3020	4210	12400	54500	6510	4330	2790	617	8410
955	maf3112	Positive	287	161	6.29	Unknown	Unknown	Unknown	maf3112	2260	470000	30700	41406.8	134.88	0.489073	maf3112	14400	9390	55200	117000	22200	27100	27400	20800	8090	185000	164000	11200	6310	24600	30100	13000	16000	22700	13500	17100	22000	28300	25300	30500	24000	22500	33000	28700	8440	77200	19400	12100	4590
956	maf2490	Positive	287	187.4	4.78	Unknown	Unknown	Unknown	maf2490	3930	541000	90514.5	70593.2	77.99	0.841827	maf2490	37900	49900	88900	85100	114000	48600	129000	51500	33400	63500	90700	167000	52200	45900	93000	77200	138000	196000	84400	144000	31200	31100	94900	69000	31800	89200	152000	92900	277000	160000	172000	68900	127000
957	maf0318	Negative	287	202.1	7.73	Unknown	Unknown	Unknown	maf0318	80.1	388000	32764.2	48042.8	146.63	0.562632	maf0318	71600	16100	177000	33200	21900	63700	33400	69200	8460	42000	1860	23100	2280	1020	7540	30900	53000	249000	9210	20300	13600	9580	6820	17100	32100	35200	388000	173000	7260	11200	19300	238	43700
958	maf2718	Positive	287	213	3.45	Unknown	Unknown	Unknown	maf2718	54600	14300000	2.14534e+06	2.12853e+06	99.22	0.99999	maf2718	1340000	4210000	601000	1440000	4900000	1570000	2490000	3720000	1660000	1350000	1110000	922000	677000	1170000	919000	860000	1580000	780000	161000	375000	574000	1350000	867000	841000	1210000	252000	1430000	2910000	566000	1060000	1390000	216000	1020000
959	maf1122	Negative	287	227.2	10.77	Unknown	Unknown	Unknown	maf1122	74200	337000	141463	30799.5	21.77	0.306503	maf1122	117000	98700	134000	96800	92300	88100	164000	88200	93500	125000	116000	113000	165000	119000	136000	74200	118000	126000	127000	125000	129000	110000	112000	87700	99600	119000	137000	112000	141000	142000	135000	96400	134000
960	maf2287	Positive	287.1	157.1	4	Unknown	Unknown	Unknown	maf2287	23400	4100000	583913	558563	95.66	0.863463	maf2287	313000	773000	168000	383000	1570000	443000	489000	844000	138000	350000	269000	120000	211000	369000	200000	350000	458000	577000	48900	135000	154000	286000	211000	268000	417000	146000	1610000	1060000	145000	360000	267000	117000	239000
961	maf3046	Positive	288	106.1	7.87	Unknown	Unknown	Unknown	maf3046	71000	991000	243948	143639	58.88	0.466975	maf3046	145000	222000	171000	144000	120000	142000	158000	179000	166000	153000	344000	163000	155000	124000	151000	157000	250000	119000	209000	255000	180000	161000	227000	174000	276000	170000	174000	177000	146000	141000	260000	224000	247000
962	maf0110	Negative	288	172	2.98	Unknown	Unknown	Unknown	maf0110	103000	18500000	3.31413e+06	2.56794e+06	77.48	0.889392	maf0110	1120000	857000	734000	1370000	5860000	4400000	4500000	5630000	5060000	2570000	3530000	3270000	1300000	7750000	2030000	2480000	1860000	3620000	1950000	3030000	833000	3490000	3320000	4110000	2660000	3450000	1170000	13400000	6790000	2830000	1530000	7400000	3110000
963	maf3361	Positive	288	186.5	6.29	Unknown	Unknown	Unknown	maf3361	560	1120000	61036.2	99806.6	163.52	0.712795	maf3361	47300	3450	139000	303000	35600	52400	35700	5170	1290	392000	357000	2550	8170	56300	96400	15200	6590	36100	15700	42200	11600	47000	37700	48100	60800	64700	21900	36500	33500	151000	45000	15300	7130
964	maf0887	Negative	288	227.9	0.67	Unknown	Unknown	Unknown	maf0887	20700	760000	186596	117678	63.07	0.491859	maf0887	49000	21600	133000	170000	80200	47500	138000	144000	65700	172000	145000	20700	117000	104000	156000	59300	159000	76700	417000	121000	54700	169000	172000	150000	343000	93100	193000	83100	222000	223000	265000	129000	73500
965	maf0361	Negative	288	228.1	10.78	Unknown	Unknown	Unknown	maf0361	5720	44300	21046.1	6377.18	30.3	0.253876	maf0361	22600	12900	11900	11800	5720	22000	16700	12100	14800	15700	21000	22100	18800	18600	13300	16200	22300	22200	19700	15300	23600	17600	11900	17200	23500	16000	22500	18800	18700	23400	20800	7440	12200
966	maf0320	Negative	288.1	258.1	7.1	Unknown	Unknown	Unknown	maf0320	17	641	149.373	112.608	75.39	9.9999e-06	maf0320	369	37.5	25.2	141	230	182	227	91.8	320	119	216	197	191	318	95.6	310	119	525	54.6	189	118	29.9	255	306	93.7	276	272	27.8	64.1	188	93.7	209	210
967	maf3326	Positive	288.2	214.1	7.73	Unknown	Unknown	Unknown	maf3326	3770	1410000	156947	211278	134.62	0.560139	maf3326	362000	89900	835000	176000	119000	388000	142000	279000	35900	163000	7770	90300	14300	8100	29000	145000	236000	1000000	45200	98600	59600	53000	38200	93500	146000	156000	1410000	639000	42000	59400	103000	7920	162000
968	maf0040	Negative	289	131.1	0.84	Unknown	Unknown	Unknown	maf0040	285000	6650000	2.04434e+06	1.24074e+06	60.69	0.677548	maf0040	1520000	506000	1590000	1970000	996000	1420000	3630000	1210000	1460000	1330000	3000000	505000	1240000	1160000	1090000	1920000	3200000	677000	1630000	3440000	1760000	3640000	2460000	3250000	2630000	2030000	801000	5800000	2440000	2530000	2560000	2190000	2090000
969	maf3037	Positive	289	147.2	7.11	Unknown	Unknown	Unknown	maf3037	477	18400	2301.72	1488.13	64.65	0.131312	maf3037	2740	1750	1730	827	1210	1560	1020	2960	2440	4350	1860	3030	1540	1170	2970	2410	3520	18400	1650	3100	714	4020	3420	1670	2030	2090	1700	1010	2930	2310	2560	3920	2510
970	maf2175	Positive	289	215	3.39	Unknown	Unknown	Unknown	maf2175	161000	8030000	2.49032e+06	1.20299e+06	48.31	0.874276	maf2175	1710000	1500000	915000	2710000	2250000	3010000	3060000	4210000	2510000	2340000	2320000	1790000	889000	2510000	3800000	2050000	2540000	2530000	998000	1660000	748000	1060000	2680000	1550000	2740000	1440000	4490000	5950000	2230000	3020000	2110000	2190000	1590000
971	maf1786	Negative	289.1	97.1	0.75	Unknown	Unknown	Unknown	maf1786	262000	8800000	1.0831e+06	731513	67.54	0.43591	maf1786	594000	505000	709000	823000	1020000	528000	1280000	545000	599000	795000	431000	464000	1670000	521000	890000	721000	1740000	883000	1580000	1460000	1040000	2290000	1470000	1250000	1010000	1040000	2070000	900000	1230000	1050000	1120000	853000	1110000
972	maf1914	Positive	289.1	203.1	1.46	Unknown	Unknown	Unknown	maf1914	2520000	31400000	1.02675e+07	5.42921e+06	52.88	0.716478	maf1914	2830000	5530000	2520000	5660000	5000000	5040000	4840000	3740000	6100000	4000000	3890000	2730000	2650000	5040000	3030000	3120000	9580000	3090000	7510000	6020000	4100000	7740000	5160000	4380000	3710000	5770000	2560000	4010000	5420000	4900000	5140000	4880000	4000000
973	maf2475	Positive	289.2	185.1	5.98	Unknown	Unknown	Unknown	maf2475	683	1500000	59884	136651	228.19	0.463303	maf2475	29700	2620	190000	441000	65800	77800	56200	2720	3560	304000	314000	4370	10400	21700	92200	8200	15400	18100	5450	12600	8160	57800	19300	61900	29500	63200	41200	31600	16200	147000	34400	5290	6330
974	maf2328	Positive	290	228.7	5.43	Unknown	Unknown	Unknown	maf2328	160000	6850000	4.77702e+06	641842	13.44	0.79501	maf2328	4530000	5330000	4410000	4660000	4630000	5300000	4680000	4730000	5210000	4850000	4560000	4840000	4880000	5140000	4950000	4410000	5080000	5420000	5070000	4710000	4410000	5360000	5430000	4450000	5250000	4590000	5570000	4240000	4770000	5520000	5120000	4600000	5250000
975	maf3223	Positive	290	254.6	5.02	Unknown	Unknown	Unknown	maf3223	837	275000	19646.2	23188.2	118.03	0.582112	maf3223	15300	60600	7100	12500	4510	1460	24200	16600	11600	18000	18200	24000	6790	22100	27400	45500	19100	101000	21800	13100	3410	7230	24200	4710	10500	9710	66000	16200	42500	22400	13700	5490	27200
976	maf2068	Positive	290.1	144.1	3.6	Unknown	Unknown	Unknown	maf2068	126000	20800000	3.58913e+06	3.4379e+06	95.79	0.799626	maf2068	2950000	511000	1060000	2280000	1030000	2960000	1180000	1540000	3490000	2830000	1640000	537000	4680000	1400000	1960000	2500000	4520000	2250000	1060000	4030000	884000	2870000	1560000	3550000	1400000	3600000	2470000	867000	1760000	3170000	1350000	3580000	1260000
977	maf0596	Negative	290.1	161.1	3.05	Unknown	Unknown	Unknown	maf0596	204000	5980000	1.88271e+06	893025	47.43	0.622733	maf0596	2550000	1280000	1020000	905000	1180000	709000	1680000	2150000	3000000	2310000	1780000	1710000	928000	2220000	3520000	4160000	1950000	3440000	851000	2630000	949000	968000	3270000	2560000	2370000	1400000	3600000	3470000	1430000	1860000	1800000	1710000	2640000
978	maf3089	Positive	290.2	124	3.07	Unknown	Unknown	Unknown	maf3089	294000	8860000	2.88169e+06	1.23653e+06	42.91	0.646251	maf3089	3870000	2080000	1350000	1360000	1560000	1280000	1780000	2480000	3560000	2720000	2340000	2110000	1100000	2540000	4010000	4990000	2560000	4000000	1460000	3470000	1160000	1360000	3870000	2970000	3430000	2220000	3340000	3520000	1780000	2310000	2270000	2700000	2780000
979	maf3425	Positive	291	199.5	6.32	Unknown	Unknown	Unknown	maf3425	3200	804000	100745	122587	121.68	0.521818	maf3425	162000	71700	150000	223000	139000	414000	74600	190000	9700	162000	15500	58700	3320	3750	33600	15000	276000	111000	14600	229000	3540	78600	12500	190000	12500	243000	486000	804000	42600	206000	120000	9480	40100
980	maf1110	Negative	291	247	3.05	Unknown	Unknown	Unknown	maf1110	259000	7950000	2.45944e+06	1.16229e+06	47.26	0.610688	maf1110	3580000	1810000	1390000	1270000	1650000	1010000	2180000	2820000	3900000	3050000	2280000	2340000	1190000	2920000	4720000	5030000	2270000	4930000	1180000	4580000	1220000	1290000	4090000	3220000	3040000	1890000	4750000	4550000	1990000	2150000	2450000	2290000	3620000
981	maf2970	Positive	291	249.7	8.78	Unknown	Unknown	Unknown	maf2970	57200	1220000	520579	213012	40.92	0.395055	maf2970	289000	236000	508000	509000	439000	614000	279000	515000	439000	448000	355000	405000	315000	291000	482000	540000	360000	248000	329000	601000	390000	289000	277000	512000	320000	236000	253000	255000	426000	275000	626000	434000	253000
982	maf2849	Positive	291.1	232.1	0.83	Unknown	Unknown	Unknown	maf2849	339000	4130000	1.78537e+06	756682	42.38	0.963362	maf2849	2790000	606000	2520000	1640000	1070000	2330000	1340000	1750000	1600000	1060000	2040000	664000	650000	715000	750000	1590000	1280000	483000	768000	1600000	1710000	1720000	1480000	1460000	1830000	1500000	1010000	1830000	1360000	1590000	2240000	1420000	1390000
983	maf1916	Positive	292	139.2	3.07	Unknown	Unknown	Unknown	maf1916	1430000	85000000	2.74766e+07	1.17691e+07	42.83	0.685159	maf1916	38800000	21200000	16500000	17100000	18500000	14300000	22500000	31300000	41900000	32700000	25800000	24600000	12400000	32200000	45500000	58900000	26900000	50400000	14700000	36100000	13500000	14400000	40200000	35100000	36500000	21700000	43500000	41700000	19800000	25800000	26900000	23700000	36100000
984	maf0689	Negative	292	150	0.88	Unknown	Unknown	Unknown	maf0689	17100	1030000	161082	117606	73.01	0.508947	maf0689	74900	67700	294000	55400	31300	25400	168000	56300	108000	221000	326000	25700	147000	303000	55800	115000	86800	48400	65400	84200	151000	260000	62000	131000	171000	128000	84200	71800	93900	148000	263000	101000	166000
985	maf1827	Negative	292	164.1	4.23	Unknown	Unknown	Unknown	maf1827	35100	948000	215636	132714	61.55	0.731879	maf1827	109000	123000	63000	95300	170000	138000	266000	189000	240000	136000	279000	189000	64800	323000	127000	283000	407000	466000	110000	148000	138000	496000	163000	121000	398000	286000	410000	181000	109000	457000	301000	100000	415000
986	maf0022	Negative	292	248	8.23	Unknown	Unknown	Unknown	maf0022	3570	525000	54882.3	42342.3	77.15	0.711306	maf0022	93200	39600	64200	52800	62800	64900	88900	93400	55500	43700	46400	33700	41400	77200	43300	64300	42800	101000	61900	46500	15500	22400	35700	72700	79500	32600	100000	51100	95500	104000	67200	103000	47000
987	maf3410	Positive	292	250.7	8.78	Unknown	Unknown	Unknown	maf3410	9360	217000	81483.8	33985.5	41.71	0.369498	maf3410	53200	39200	83500	87800	69000	104000	51200	89600	77500	75000	57700	78900	48000	46700	87400	92700	56400	42500	54300	87000	71400	49200	44200	66500	47200	44400	39300	48500	69400	38600	97100	73000	46700
988	maf0289	Negative	292.1	98	3.04	Unknown	Unknown	Unknown	maf0289	2540	57400	21065.2	8892.32	42.21	0.548743	maf0289	31000	23800	19200	11500	8040	5200	22300	21700	27400	27400	26800	16800	15600	37100	31500	38000	19900	35300	10400	28900	12200	17300	35600	32300	30700	18800	42600	33900	17300	18600	16400	17800	26600
989	maf1219	Negative	292.1	161.1	3.06	Unknown	Unknown	Unknown	maf1219	1490	48200	19113.5	9181.66	48.04	0.453711	maf1219	21200	19500	11100	10700	12400	8610	17600	22600	24800	14400	16600	15600	8950	26900	40300	32100	23700	40400	9190	17900	8570	16400	34100	33500	24500	12900	40000	35500	16800	19600	23000	16000	27100
990	maf3128	Positive	293	275.7	8.24	Unknown	Unknown	Unknown	maf3128	13100	4660000	615060	453402	73.72	0.858638	maf3128	898000	286000	539000	545000	623000	646000	797000	962000	507000	359000	447000	308000	286000	759000	361000	551000	382000	947000	498000	514000	162000	198000	389000	548000	862000	388000	844000	486000	781000	972000	603000	1580000	371000
991	maf1976	Positive	293.1	139	3.06	Unknown	Unknown	Unknown	maf1976	159000	8700000	2.87918e+06	1.21614e+06	42.24	0.669993	maf1976	4100000	2240000	1810000	1750000	1900000	1540000	2320000	3410000	4530000	3540000	2820000	2520000	1370000	3420000	4980000	6220000	2980000	5410000	1540000	4150000	1540000	1530000	4530000	3650000	3620000	2430000	4680000	4460000	2170000	2770000	2710000	2520000	3840000
992	maf2997	Positive	293.2	81.1	10.43	Unknown	Unknown	Unknown	maf2997	18300	4080000	318044	413752	130.09	0.583669	maf2997	347000	111000	265000	198000	266000	144000	107000	102000	71300	131000	204000	55400	153000	268000	187000	304000	199000	592000	134000	142000	18300	151000	71700	288000	175000	114000	183000	318000	191000	174000	137000	569000	249000
993	maf1302	Negative	293.2	195.1	8.53	Unknown	Unknown	Unknown	maf1302	10300	403000	47337.1	42709	90.22	0.790967	maf1302	33400	30200	35200	44200	37300	36100	62900	51600	31900	30400	37800	38300	27000	38500	57000	65000	40800	89300	38300	21400	17000	24600	25500	47400	53900	26800	62900	71700	43400	93600	66000	172000	39100
994	maf0705	Negative	294	99.7	2.72	Unknown	Unknown	Unknown	maf0705	17500	118000	53415.7	15444.2	28.91	0.473228	maf0705	61000	72100	42800	63400	51800	31500	67200	52900	48800	56700	76100	49400	32100	51200	45900	57100	71800	67600	57600	58700	25500	57000	54200	43400	33500	48200	68800	68000	46300	85000	67300	69800	39400
995	maf2837	Positive	294	120.1	2.23	Unknown	Unknown	Unknown	maf2837	9990	599000	101797	77018.1	75.66	0.624654	maf2837	35900	86300	78900	138000	56400	27400	167000	35700	92800	96700	40400	70900	57900	87900	225000	96700	101000	108000	72800	65200	153000	101000	60200	121000	267000	72100	140000	71600	46900	42500	63800	51100	145000
996	maf2156	Positive	294	120.1	4.26	Unknown	Unknown	Unknown	maf2156	33100	1450000	335400	201436	60.06	0.769712	maf2156	175000	232000	103000	187000	248000	245000	335000	307000	338000	217000	405000	311000	89600	422000	142000	429000	481000	632000	187000	272000	205000	786000	227000	190000	669000	513000	439000	243000	170000	737000	501000	167000	555000
997	maf2708	Positive	294	186.4	3.81	Unknown	Unknown	Unknown	maf2708	3420	663000	124747	90810.6	72.8	0.850237	maf2708	86700	250000	81400	23900	43600	89200	101000	147000	184000	73300	118000	73800	196000	127000	171000	324000	39000	278000	48500	80900	101000	188000	36500	82700	60500	118000	249000	84300	11600	304000	170000	28900	117000
998	maf0543	Negative	294.1	132	2.89	Unknown	Unknown	Unknown	maf0543	58900	1800000	417820	277961	66.53	0.99999	maf0543	134000	413000	421000	209000	266000	100000	522000	570000	432000	419000	355000	171000	273000	277000	253000	431000	1800000	446000	412000	239000	341000	456000	1040000	249000	391000	474000	312000	184000	164000	388000	567000	122000	730000
999	maf3322	Positive	294.2	221.1	9.28	Unknown	Unknown	Unknown	maf3322	255000	3130000	1.75328e+06	333220	19.01	0.226861	maf3322	1640000	1930000	1740000	2040000	1970000	1770000	1820000	1820000	1570000	1740000	1630000	2100000	1730000	1820000	1990000	1920000	1810000	2200000	1780000	1870000	1960000	2490000	1810000	1910000	2090000	1940000	2270000	1660000	2330000	2170000	1830000	2040000	1990000
1000	maf0215	Negative	295	128	2.81	Unknown	Unknown	Unknown	maf0215	3340	99100	33170.2	16629.1	50.13	0.75418	maf0215	22200	17400	40600	20900	10000	15100	46200	7640	41100	39500	48600	18600	27100	64500	50400	44900	56800	36900	21200	30900	44500	62300	29900	45300	41800	43400	57100	24900	18300	40000	27300	22100	61800
1001	maf2805	Positive	295	154.3	1.16	Unknown	Unknown	Unknown	maf2805	5960	8770000	2.79132e+06	1.20102e+06	43.03	0.827736	maf2805	4620000	4920000	1840000	2960000	2720000	3910000	3850000	4690000	1970000	5210000	2420000	2640000	2650000	1760000	3580000	3070000	4100000	3920000	1480000	4340000	2130000	3820000	4910000	1590000	7490000	1490000	2190000	2390000	4220000	3700000	5270000	1180000	2360000
1002	maf2712	Positive	295	166.3	2.84	Unknown	Unknown	Unknown	maf2712	414000	36000000	1.29657e+07	6.08796e+06	46.95	0.6369	maf2712	7630000	9340000	12400000	9070000	5530000	5890000	15200000	5130000	14700000	16100000	18900000	6860000	8790000	24700000	18500000	18600000	20400000	15800000	7720000	13000000	12900000	22900000	11500000	22200000	23900000	15400000	18900000	8180000	10200000	18700000	13600000	8080000	23100000
1003	maf0809	Negative	295	251.1	3.65	Unknown	Unknown	Unknown	maf0809	119000	3260000	685435	459346	67.02	0.902834	maf0809	616000	563000	811000	594000	377000	375000	342000	405000	758000	497000	699000	491000	684000	1380000	767000	639000	562000	422000	539000	1290000	319000	448000	130000	359000	282000	791000	494000	309000	373000	676000	794000	3260000	367000
1004	maf3343	Positive	296	68.8	2.14	Unknown	Unknown	Unknown	maf3343	57200	552000	336830	75060.4	22.28	0.872215	maf3343	393000	431000	220000	423000	321000	359000	307000	383000	407000	421000	387000	256000	253000	353000	310000	305000	465000	389000	362000	389000	324000	402000	345000	271000	379000	465000	360000	382000	303000	417000	331000	221000	310000
1005	maf0860	Negative	296	110	2.28	Unknown	Unknown	Unknown	maf0860	263000	1900000	846338	307262	36.3	0.741325	maf0860	811000	669000	849000	1070000	533000	698000	784000	503000	912000	1440000	1080000	444000	677000	635000	817000	1230000	1120000	616000	757000	1510000	654000	987000	665000	962000	666000	804000	955000	738000	913000	758000	813000	1240000	905000
1006	maf2658	Positive	296	155.3	1.16	Unknown	Unknown	Unknown	maf2658	1170	797000	266955	115418	43.23	0.8171	maf2658	444000	445000	167000	233000	267000	369000	472000	486000	196000	525000	185000	270000	236000	216000	362000	323000	450000	404000	165000	368000	176000	342000	498000	125000	682000	163000	193000	181000	367000	323000	480000	109000	206000
[truncated: 1,974 more rows]
[truncated: 271 more columns]

## Sheet: S3
Table S3. Detailed information of metabolites detected in the replicate 2 of this study.
[truncated: 2,981 more rows]
[truncated: 271 more columns]

[truncated: 13 more sheets: S4, S5, S6, S7, S8, S9, S10, S11, S12, S13, S14, S15, S16]
